# Supplementary material for: Genes, pathways and networks responding to drought stress in oil palm roots
Source: Sci Rep. 2020 Dec 4;10:21303. doi: 10.1038/s41598-020-78297-z (PMC7719161; doi:10.1038/s41598-020-78297-z)
Supplement: Supplementary file 2 — Supplementary Information S2. [file 41598_2020_78297_MOESM2_ESM.xlsx]

## Sheet: Table S1
Table S1 Summary statistics of cleaned reads and mapping efficiency for individual samples.
Samples	Group	Clean reads (M)	Uniquely mapped (%)	Mapped to multiple loci (%)
TS1-4 (W1)	Control	75.7	71.87	27.99
MC2 (W2)	Control	104.4	73.54	26.37
MC3 (W3)	Control	74.4	71.17	28.64
MC1 (D1)	Drought challenged	57.3	69.86	29.97
TS1-2 (D2)	Drought challenged	59.2	65.34	34.35
TS3-3 (D3)	Drought challenged	50.6	63.57	36.07

## Sheet: Table S2
Table S2 Common DEGs shared by DESeq2 and EdgeR and the relative expression patterns.
Gene	logFC	logCPM	LR	PValue	FDR	Expression_pattern	Oilpalm protein	oilpalm_mrna
LOC105032031	-3.36387	3.36139	45.0253	1.94504e-11	7.71374e-09	-1	XP_010904665.1	XM_010906363.3
LOC105032196	-2.82838	2.64327	13.9706	0.000185687	0.00372419	-1	XP_010904876.1	XM_010906574.3
LOC105032209	-2.60861	2.53508	22.792	1.80512e-06	0.000103666	-1	XP_010904890.1	XM_010906588.3
LOC105032304	-1.37394	3.52879	12.7452	0.000356932	0.00606118	-1	XP_010905015.1	XM_010906713.3
LOC105032312	-3.05846	2.85311	25.3615	4.75315e-07	3.50549e-05	-1	XP_010905024.1	XM_010906722.3
LOC105032325	-2.09655	2.15334	19.0973	1.24223e-05	0.000473872	-1	XP_010905043.1	XM_010906741.2
LOC105032348	-2.71577	0.254539	19.2089	1.17163e-05	0.000451035	-1	XP_010905085.1	XM_010906783.3
LOC105032362	-2.11234	4.02141	14.8818	0.000114464	0.00259818	-1	XP_019701829.1	XM_019846270.2
LOC105032397	-2.59004	1.54111	17.0971	3.55167e-05	0.00103111	-1	XP_010905143.1	XM_010906841.2
LOC105032406	-2.31236	2.88003	18.3891	1.80083e-05	0.000626376	-1	XP_010905154.2	XM_010906852.2
LOC105032471	-1.57172	0.595898	13.8399	0.00019906	0.00392498	-1	XP_010905226.1	XM_010906924.3
LOC105032523	-1.90895	2.56252	12.9693	0.000316634	0.00557397	-1	XP_010905285.1	XM_010906983.3
LOC105032535	-2.41921	2.22358	16.3538	5.25511e-05	0.00140174	-1	XP_010905297.1	XM_010906995.3
LOC105032563	-2.6523	1.45915	17.7302	2.54547e-05	0.000805772	-1	XP_010905331.1	XM_010907029.3
LOC105032591	-2.3256	2.62496	16.4852	4.90325e-05	0.00133327	-1	XP_010905373.2	XM_010907071.3
LOC105032611	-2.85651	3.63584	24.8374	6.23746e-07	4.38584e-05	-1	XP_010905398.2	XM_010907096.3
LOC105032633	-2.3668	3.7732	16.1991	5.70217e-05	0.00150193	-1	XP_010905431.1	XM_010907129.3
LOC105032645	-2.59789	2.07413	18.1624	2.02849e-05	0.000691033	-1	XP_010905445.1	XM_010907143.2
LOC105032702	-2.31702	3.22601	19.6977	9.07084e-06	0.000367616	-1	XP_010905515.1	XM_010907213.3
LOC105032764	-3.15825	1.29248	29.1271	6.77838e-08	7.19142e-06	-1	XP_010905625.2	XM_010907323.2
LOC105032845	-3.09175	3.1581	20.9776	4.64678e-06	0.000214875	-1	XP_010905725.1	XM_010907423.3
LOC105032877	-4.26233	2.40174	40.1139	2.39576e-10	6.61752e-08	-1	XP_010905761.2	XM_010907459.3
LOC105033054	-2.40657	1.6466	20.2328	6.8567e-06	0.000292929	-1	XP_010906003.1	XM_010907701.3
LOC105033062	-4.1546	1.4035	46.7088	8.23585e-12	3.83377e-09	-1	XP_029117043.1	XM_029261210.1
LOC105033185	-1.9864	3.13812	23.9591	9.84057e-07	6.19278e-05	-1	XP_010906175.1	XM_010907873.1
LOC105033253	-2.11911	0.617713	12.3919	0.0004312	0.00705323	-1	XP_010906273.1	XM_010907971.3
LOC105033272	-1.83936	1.04854	11.6696	0.000635289	0.00927946	-1	XP_019702145.1	XM_019846586.2
LOC105033285	-2.73233	2.89317	15.3091	9.1278e-05	0.00219109	-1	XP_010906322.1	XM_010908020.3
LOC105033303	-3.98123	2.07101	18.0851	2.11252e-05	0.000713874	-1	XP_010906342.1	XM_010908040.3
LOC105033304	-3.45175	2.47158	20.6642	5.4731e-06	0.000246336	-1	XP_010906343.1	XM_010908041.3
LOC105033312	-4.55208	4.67466	23.1886	1.46864e-06	8.67117e-05	-1	XP_010906353.3	XM_010908051.3
LOC105033321	-3.90368	3.36416	18.4918	1.70634e-05	0.000602781	-1	XP_010906369.2	XM_010908067.3
LOC105033348	-2.62262	2.23309	14.8935	0.000113755	0.00259137	-1	XP_019702176.1	XM_019846617.1
LOC105033364	-3.09303	2.88131	24.5955	7.07174e-07	4.79487e-05	-1	XP_019702183.1	XM_019846624.2
LOC105033434	-4.53151	3.88788	55.5081	9.30748e-14	9.53186e-11	-1	XP_010906543.1	XM_010908241.2
LOC105033437	-2.00281	3.29492	15.3695	8.84046e-05	0.00214323	-1	XP_010906553.1	XM_010908251.3
LOC105033475	-5.48253	4.72187	31.2518	2.26632e-08	2.86963e-06	-1	XP_010906606.1	XM_010908304.3
LOC105033476	-4.89202	1.66842	21.2144	4.10665e-06	0.000194967	-1	XP_010906607.1	XM_010908305.3
LOC105033481	-3.01357	1.93858	26.4862	2.65423e-07	2.16238e-05	-1	XP_010906611.1	XM_010908309.3
LOC105033489	-2.55154	2.75725	19.4979	1.00713e-05	0.000400924	-1	XP_010906622.1	XM_010908320.3
LOC105033514	-4.01682	2.51893	32.4536	1.22074e-08	1.72206e-06	-1	XP_010906670.1	XM_010908368.3
LOC105033575	-3.85787	2.84649	28.4867	9.43432e-08	9.48803e-06	-1	XP_010906737.1	XM_010908435.3
LOC105033624	-1.9531	0.50414	15.085	0.000102778	0.00240838	-1	XP_010906799.1	XM_010908497.3
LOC105033627	-2.7361	2.81346	15.7341	7.28986e-05	0.00183724	-1	XP_010906802.1	XM_010908500.3
LOC105033721	-3.20082	1.60282	21.311	3.90484e-06	0.000187816	-1	XP_010906926.1	XM_010908624.2
LOC105033755	-3.09491	2.33152	35.7347	2.26103e-09	4.24327e-07	-1	XP_010906967.1	XM_010908665.2
LOC105033761	-4.07178	2.60336	41.3863	1.24927e-10	3.69838e-08	-1	XP_010906973.1	XM_010908671.3
LOC105033813	-2.33061	2.64153	23.4499	1.28211e-06	7.74387e-05	-1	XP_019702334.1	XM_019846775.2
LOC105033832	-3.28917	3.85588	24.3304	8.11482e-07	5.31356e-05	-1	XP_010907071.1	XM_010908769.3
LOC105033862	-2.11361	3.98323	12.1	0.000504227	0.00785417	-1	XP_010907121.1	XM_010908819.3
LOC105034002	-3.01776	3.35742	38.7536	4.80821e-10	1.17516e-07	-1	XP_010907323.1	XM_010909021.3
LOC105034006	-3.78741	1.9198	24.7635	6.48135e-07	4.47945e-05	-1	XP_010907328.1	XM_010909026.3
LOC105034050	-3.22629	0.7378	37.1812	1.07645e-09	2.28544e-07	-1	XP_010907374.1	XM_010909072.1
LOC105034069	-4.56582	1.94517	20.4164	6.22933e-06	0.000270525	-1	XP_010907396.2	XM_010909094.3
LOC105034070	-2.15697	2.2264	12.8955	0.000329365	0.00571297	-1	XP_010907392.1	XM_010909090.3
LOC105034195	-1.84547	3.20977	21.5352	3.47385e-06	0.000171401	-1	XP_010907553.1	XM_010909251.2
LOC105034213	-3.94105	3.16939	38.3706	5.85078e-10	1.39747e-07	-1	XP_010907568.1	XM_010909266.2
LOC105034229	-2.50605	2.10362	27.1066	1.92541e-07	1.66789e-05	-1	XP_010907586.1	XM_010909284.3
LOC105034334	-3.63733	2.42335	26.3699	2.81896e-07	2.27891e-05	-1	XP_010907757.1	XM_010909455.3
LOC105034442	-3.06113	5.17973	14.412	0.000146865	0.00312129	-1	XP_010907919.1	XM_010909617.3
LOC105034592	-1.79013	2.93492	18.07	2.12932e-05	0.000717051	-1	XP_010908109.1	XM_010909807.2
LOC105034593	-1.99536	3.3962	14.7989	0.000119604	0.0026889	-1	XP_010908105.1	XM_010909803.3
LOC105034682	-4.2527	4.50686	19.9054	8.13682e-06	0.000336229	-1	XP_010908222.1	XM_010909920.2
LOC105034764	-2.48146	1.53151	20.3273	6.52613e-06	0.000282248	-1	XP_029117546.1	XM_029261713.1
LOC105034795	-2.26879	1.42725	17.9676	2.24701e-05	0.000740282	-1	XP_019702655.1	XM_019847096.1
LOC105034828	-1.60814	3.32011	12.4922	0.000408655	0.00675808	-1	XP_010908426.1	XM_010910124.2
LOC105034877	-6.07517	1.28266	39.5259	3.2374e-10	8.29841e-08	-1	XP_010908499.1	XM_010910197.2
LOC105034886	-4.12904	3.53406	17.7137	2.5677e-05	0.000809154	-1	XP_019702686.1	XM_019847127.2
LOC105034890	-1.95439	2.1246	17.1674	3.42268e-05	0.00100758	-1	XP_010908509.1	XM_010910207.3
LOC105034893	-3.494	3.43432	35.6136	2.40601e-09	4.47538e-07	-1	XP_019704170.1	XM_019848611.2
LOC105034950	-3.99473	1.36018	28.0184	1.20165e-07	1.14807e-05	-1	XP_010908609.1	XM_010910307.3
LOC105034965	-8.00183	4.81905	22.0489	2.65793e-06	0.000137604	-1	XP_010908632.1	XM_010910330.3
LOC105034982	-1.83974	0.661015	13.9854	0.000184238	0.00370575	-1	XP_010908654.1	XM_010910352.3
LOC105035081	-2.9386	4.169	22.7442	1.85066e-06	0.000105489	-1	XP_010909149.1	XM_010910847.3
LOC105035212	-3.00518	1.12432	26.9456	2.09265e-07	1.78802e-05	-1	XP_010908974.1	XM_010910672.2
LOC105035217	-4.41769	3.05578	21.3871	3.75296e-06	0.000182179	-1	XP_010908980.1	XM_010910678.3
LOC105035258	-3.39846	3.10896	25.3724	4.72635e-07	3.498e-05	-1	XP_010909062.1	XM_010910760.3
LOC105035639	-3.38507	1.35189	26.8888	2.15504e-07	1.81188e-05	-1	XP_010909561.1	XM_010911259.3
LOC105035650	-8.46937	3.99862	32.4569	1.21867e-08	1.72206e-06	-1	XP_010909577.1	XM_010911275.3
LOC105035658	-2.94813	0.837382	20.8316	5.01491e-06	0.000227173	-1	XP_019703834.1	XM_019848275.2
LOC105035687	-1.9325	2.073	11.9384	0.000549899	0.00835743	-1	XP_010909636.1	XM_010911334.3
LOC105035724	-1.43262	2.87577	13.5614	0.00023088	0.00441101	-1	XP_010909695.1	XM_010911393.3
LOC105035781	-2.0057	2.59072	16.5862	4.6489e-05	0.00128404	-1	XP_010909780.1	XM_010911478.2
LOC105035832	-2.44758	2.20378	13.2092	0.00027858	0.00506528	-1	XP_010910159.1	XM_010911857.3
LOC105035858	-3.52251	2.71928	17.6838	2.60836e-05	0.000817164	-1	XP_010909866.1	XM_010911564.2
LOC105035870	-5.36581	3.63277	62.371	2.84482e-15	4.98294e-12	-1	XP_019703028.1	XM_019847469.2
LOC105035908	-2.49134	3.09834	23.8049	1.06613e-06	6.59089e-05	-1	XP_010909926.1	XM_010911624.3
LOC105035917	-2.47287	1.47219	11.8492	0.000576849	0.00862183	-1	XP_010909935.1	XM_010911633.2
LOC105035926	-1.8976	2.44268	15.0145	0.000106688	0.00246698	-1	XP_010909941.1	XM_010911639.3
LOC105036001	-2.65452	2.06015	11.6837	0.000630486	0.00923497	-1	XP_010910029.1	XM_010911727.1
LOC105036005	-2.84181	1.24627	29.0268	7.13825e-08	7.50194e-06	-1	XP_010910039.1	XM_010911737.3
LOC105036155	-3.21077	1.44842	24.3878	7.87678e-07	5.17381e-05	-1	XP_010910206.1	XM_010911904.3
LOC105036201	-3.29871	0.499357	28.1707	1.11073e-07	1.08085e-05	-1	XP_010910266.1	XM_010911964.3
LOC105036226	-1.8761	0.851776	12.5169	0.000403281	0.00669027	-1	XP_019703134.1	XM_019847575.2
LOC105036325	-3.96852	2.3723	32.5509	1.16113e-08	1.67163e-06	-1	XP_010910396.1	XM_010912094.3
LOC105036364	-3.00484	0.714911	29.2253	6.4433e-08	7.00052e-06	-1	XP_010910437.1	XM_010912135.2
LOC105036413	-3.78281	2.03514	28.8435	7.84676e-08	8.12468e-06	-1	XP_010910480.1	XM_010912178.3
LOC105036425	-2.41718	1.325	13.75	0.000208819	0.00406028	-1	XP_010910495.1	XM_010912193.3
LOC105036614	-2.85547	3.45696	17.9462	2.27234e-05	0.000747453	-1	XP_010910668.1	XM_010912366.3
LOC105036625	-2.86858	2.06534	21.8057	3.0171e-06	0.00015318	-1	XP_010910678.1	XM_010912376.3
LOC105036707	-4.94378	3.75404	39.86	2.72828e-10	7.25895e-08	-1	XP_010910752.1	XM_010912450.1
LOC105036778	-1.99099	1.24728	12.6996	0.000365733	0.00616466	-1	XP_010910814.1	XM_010912512.3
LOC105036787	-2.88291	1.75332	14.0482	0.000178186	0.00362268	-1	XP_029118096.1	XM_029262263.1
LOC105036853	-2.60007	2.50098	13.476	0.000241631	0.0045632	-1	XP_010910880.2	XM_010912578.2
LOC105036859	-6.12684	0.442376	46.8213	7.77636e-12	3.7148e-09	-1	XP_010910885.1	XM_010912583.1
LOC105036907	-8.47993	5.2796	100.108	1.44276e-23	1.01085e-19	-1	XP_010910930.1	XM_010912628.2
LOC105037076	-3.93193	0.982038	34.6546	3.93701e-09	6.839e-07	-1	XP_010911082.1	XM_010912780.3
LOC105037123	-2.64371	0.69174	21.3756	3.77545e-06	0.000182848	-1	XP_010911125.1	XM_010912823.2
LOC105037319	-6.09607	2.50653	83.5373	6.25238e-20	2.19031e-16	-1	XP_010911301.1	XM_010912999.3
LOC105037328	-2.65166	0.395367	13.3875	0.000253305	0.00472423	-1	XP_010911309.1	XM_010913007.3
LOC105037412	-4.34938	2.62593	20.2278	6.87474e-06	0.000293104	-1	XP_010911384.2	XM_010913082.3
LOC105037451	-2.97266	1.67096	30.693	3.02246e-08	3.69356e-06	-1	XP_010911414.2	XM_010913112.3
LOC105037485	-5.33882	1.14421	48.6721	3.02539e-12	1.63053e-09	-1	XP_010911443.1	XM_010913141.1
LOC105037536	-2.39196	2.48767	25.7682	3.84988e-07	2.97502e-05	-1	XP_010911492.2	XM_010913190.3
LOC105037617	-4.92692	3.50506	28.5246	9.25173e-08	9.39431e-06	-1	XP_010911558.1	XM_010913256.1
LOC105037663	-2.23725	0.967043	12.2711	0.000460019	0.00736444	-1	XP_010911608.1	XM_010913306.3
LOC105037741	-2.52507	1.41316	20.5838	5.70763e-06	0.00025471	-1	XP_010911673.1	XM_010913371.3
LOC105037782	-4.05442	2.43262	17.4324	2.97708e-05	0.000902391	-1	XP_010911708.2	XM_010913406.2
LOC105037838	-4.48297	1.26386	19.0475	1.27502e-05	0.000484623	-1	XP_010911756.2	XM_010913454.3
LOC105037862	-3.34034	2.40949	17.7311	2.54439e-05	0.000805772	-1	XP_010911781.2	XM_010913479.2
LOC105037887	-1.81064	0.881695	12.2404	0.000467664	0.00744684	-1	XP_010911805.1	XM_010913503.3
LOC105037902	-2.44077	2.18004	25.1785	5.22624e-07	3.77492e-05	-1	XP_010911833.1	XM_010913531.3
LOC105037965	-1.94342	0.580999	15.6932	7.44932e-05	0.00186624	-1	XP_010911910.1	XM_010913608.3
LOC105038102	-4.16101	1.94669	19.1979	1.17842e-05	0.00045282	-1	XP_010912092.1	XM_010913790.3
LOC105038194	-1.47847	2.2732	14.7475	0.000122909	0.00274028	-1	XP_010912217.1	XM_010913915.3
LOC105038199	-3.07215	3.83049	23.2833	1.39807e-06	8.27775e-05	-1	XP_010912224.1	XM_010913922.3
LOC105038215	-3.48907	1.80707	32.6508	1.10295e-08	1.60992e-06	-1	XP_010912242.1	XM_010913940.3
LOC105038223	-1.73051	1.83413	13.9548	0.000187263	0.00374865	-1	XP_019703901.1	XM_019848342.2
LOC105038260	-4.44902	2.47109	34.246	4.8567e-09	8.16664e-07	-1	XP_019704321.1	XM_019848762.2
LOC105038261	-2.77359	1.7736	22.6113	1.98316e-06	0.000110568	-1	XP_029118362.1	XM_029262529.1
LOC105038386	-2.14302	2.72598	16.926	3.88658e-05	0.00111297	-1	XP_010912481.1	XM_010914179.2
LOC105038442	-3.37914	1.57871	26.0671	3.29761e-07	2.59597e-05	-1	XP_029117722.1	XM_029261889.1
LOC105038599	-2.46726	3.2288	16.3545	5.25321e-05	0.00140174	-1	XP_029118427.1	XM_029262594.1
LOC105038796	-3.27945	1.50101	23.8397	1.04702e-06	6.49183e-05	-1	XP_010913000.2	XM_010914698.2
LOC105038824	-2.94038	2.39853	13.08	0.00029847	0.00535139	-1	XP_010913032.1	XM_010914730.3
LOC105038952	-4.01433	2.49539	33.8268	6.02428e-09	9.44958e-07	-1	XP_010913191.1	XM_010914889.2
LOC105038968	-2.82486	3.2649	18.7817	1.46569e-05	0.00053859	-1	XP_010913218.1	XM_010914916.3
LOC105039160	-4.01724	2.02882	20.0557	7.52203e-06	0.00031558	-1	XP_010913495.1	XM_010915193.2
LOC105039168	-1.81705	1.10178	13.6219	0.000223565	0.00428647	-1	XP_010913509.1	XM_010915207.3
LOC105039202	-2.55579	2.76879	27.1304	1.90189e-07	1.65874e-05	-1	XP_010913579.2	XM_010915277.3
LOC105039227	-2.00686	2.3948	17.0629	3.61619e-05	0.00104551	-1	XP_010913609.1	XM_010915307.3
LOC105039228	-2.28292	1.69666	31.676	1.82157e-08	2.39298e-06	-1	XP_010913610.1	XM_010915308.3
LOC105039259	-2.29065	4.50579	18.8893	1.38529e-05	0.000517061	-1	XP_010913649.1	XM_010915347.3
LOC105039277	-1.60639	5.25327	11.751	0.00060811	0.00898234	-1	XP_010913679.1	XM_010915377.2
LOC105039304	-2.49619	1.51768	13.4585	0.000243904	0.00460199	-1	XP_010913714.1	XM_010915412.3
LOC105039316	-1.97974	1.5599	12.8766	0.000332717	0.00575588	-1	XP_010913731.1	XM_010915429.3
LOC105039416	-1.87529	1.0824	13.3752	0.00025497	0.00474098	-1	XP_010913851.1	XM_010915549.3
LOC105039493	-4.05541	6.5696	13.6206	0.000223715	0.00428647	-1	XP_010913961.1	XM_010915659.3
LOC105039502	-2.06341	2.48705	16.8181	4.114e-05	0.00116383	-1	XP_010913972.1	XM_010915670.3
LOC105039529	-2.23654	2.35325	26.7853	2.27364e-07	1.90397e-05	-1	XP_010914018.1	XM_010915716.3
LOC105039548	-2.82019	1.77414	11.9281	0.000552922	0.00838028	-1	XP_010914036.1	XM_010915734.3
LOC105039619	-1.70717	4.18773	11.8483	0.00057714	0.00862183	-1	XP_010914131.1	XM_010915829.3
LOC105039687	-1.87212	3.68349	16.414	5.09071e-05	0.00137534	-1	XP_010914236.1	XM_010915934.2
LOC105039698	-1.92105	2.73392	13.2219	0.000276696	0.00504419	-1	XP_010914253.1	XM_010915951.3
LOC105039804	-2.56857	3.14358	37.0602	1.14537e-09	2.36025e-07	-1	XP_010914386.2	XM_010916084.3
LOC105039833	-2.90553	2.65307	30.939	2.66271e-08	3.3314e-06	-1	XP_010914425.1	XM_010916123.3
LOC105039874	-4.78816	3.02915	17.7525	2.51584e-05	0.000800006	-1	XP_010914488.1	XM_010916186.3
LOC105039991	-2.46082	3.06252	21.2614	4.00726e-06	0.000191428	-1	XP_010914652.1	XM_010916350.3
LOC105040060	-2.96136	1.7414	23.6613	1.14868e-06	7.03912e-05	-1	XP_029118018.1	XM_029262185.1
LOC105040082	-2.86794	6.42413	19.3065	1.11329e-05	0.000435758	-1	XP_010914756.1	XM_010916454.3
LOC105040204	-2.70084	3.21028	13.2669	0.000270136	0.00496328	-1	XP_010914930.1	XM_010916628.2
LOC105040365	-2.02245	1.40271	16.7474	4.27013e-05	0.00120153	-1	XP_019704745.1	XM_019849186.2
LOC105040419	-2.80915	3.69403	17.7707	2.4919e-05	0.000797219	-1	XP_010915228.1	XM_010916926.3
LOC105040509	-5.9452	5.25477	47.0814	6.80999e-12	3.34112e-09	-1	XP_010915365.1	XM_010917063.3
LOC105040536	-1.72129	4.39093	15.8393	6.8954e-05	0.00176534	-1	XP_010915401.1	XM_010917099.3
LOC105040644	-1.38887	0.529946	11.8502	0.000576552	0.00862183	-1	XP_010915574.1	XM_010917272.3
LOC105040664	-2.23742	2.63179	13.033	0.000306042	0.00542264	-1	XP_010915608.1	XM_010917306.3
LOC105040665	-6.73891	3.01503	86.2877	1.55574e-20	8.175e-17	-1	XP_010915609.2	XM_010917307.3
LOC105040700	-2.76708	3.69667	29.6512	5.17199e-08	5.92368e-06	-1	XP_010915654.1	XM_010917352.3
LOC105040728	-2.87899	2.77884	24.1606	8.86273e-07	5.69681e-05	-1	XP_010915686.1	XM_010917384.3
LOC105040737	-3.47583	1.20294	17.612	2.70874e-05	0.000843483	-1	XP_019705007.1	XM_019849448.2
LOC105040892	-2.36077	2.74454	21.5982	3.3617e-06	0.000168237	-1	XP_010915939.1	XM_010917637.2
LOC105040922	-5.13484	4.25548	30.5287	3.28962e-08	3.97382e-06	-1	XP_010915981.1	XM_010917679.3
LOC105040937	-3.43234	2.79765	33.5042	7.11121e-09	1.08312e-06	-1	XP_010916001.1	XM_010917699.3
LOC105040943	-2.67597	4.55448	13.4282	0.000247867	0.00463516	-1	XP_010916006.1	XM_010917704.2
LOC105040973	-1.76811	0.850265	17.2031	3.35893e-05	0.000992149	-1	XP_010916043.1	XM_010917741.3
LOC105040999	-1.55522	3.30496	12.0134	0.000528206	0.0081217	-1	XP_019704387.1	XM_019848828.2
LOC105041035	-4.18179	3.25772	29.6461	5.18558e-08	5.92368e-06	-1	XP_010916129.1	XM_010917827.3
LOC105041102	-1.93293	3.10412	12.6178	0.000382097	0.00639944	-1	XP_010916205.1	XM_010917903.3
LOC105041145	-4.39026	2.46327	38.0813	6.78569e-10	1.55031e-07	-1	XP_010916286.1	XM_010917984.3
LOC105041155	-2.45908	1.28457	26.1353	3.18318e-07	2.5248e-05	-1	XP_010916302.1	XM_010918000.2
LOC105041185	-3.64617	2.50077	13.6721	0.00021767	0.00420515	-1	XP_010916345.1	XM_010918043.2
LOC105041186	-2.56373	1.31143	22.4142	2.1974e-06	0.000119039	-1	XP_010916346.1	XM_010918044.1
LOC105041200	-2.68831	4.26952	18.8725	1.39754e-05	0.000518991	-1	XP_010916365.1	XM_010918063.3
LOC105041210	-2.5269	1.59467	12.4266	0.000423256	0.00694678	-1	XP_010916375.1	XM_010918073.3
LOC105041224	-3.30725	2.891	25.2848	4.94587e-07	3.59714e-05	-1	XP_010916395.1	XM_010918093.3
LOC105041226	-3.28764	0.635163	21.5481	3.45066e-06	0.000170658	-1	XP_010916398.1	XM_010918096.3
LOC105041299	-2.51986	3.3839	24.8305	6.25982e-07	4.38584e-05	-1	XP_010916508.1	XM_010918206.2
LOC105041342	-3.0459	3.46981	28.4441	9.64432e-08	9.5623e-06	-1	XP_010916579.1	XM_010918277.1
LOC105041396	-3.00637	3.14389	21.5767	3.39955e-06	0.000169283	-1	XP_010916666.1	XM_010918364.3
LOC105041440	-3.82063	2.75032	32.4961	1.1943e-08	1.70769e-06	-1	XP_010916716.1	XM_010918414.2
LOC105041670	-2.56607	1.55337	13.0783	0.000298739	0.00535139	-1	XP_010916962.3	XM_010918660.3
LOC105041673	-4.1942	1.44612	32.0096	1.53416e-08	2.1019e-06	-1	XP_029119364.1	XM_029263531.1
LOC105041674	-4.50436	2.09396	32.1678	1.41417e-08	1.9685e-06	-1	XP_029119363.1	XM_029263530.1
LOC105041685	-3.48001	3.27402	15.0547	0.000104438	0.00243367	-1	XP_010916979.2	XM_010918677.3
LOC105041732	-4.05365	2.22101	20.0353	7.60274e-06	0.000318331	-1	XP_010917044.1	XM_010918742.3
LOC105041759	-2.11383	2.60928	17.4767	2.9085e-05	0.000890096	-1	XP_010917080.1	XM_010918778.3
LOC105041773	-2.31603	2.56399	17.0868	3.57091e-05	0.00103384	-1	XP_010917106.1	XM_010918804.3
LOC105041834	-4.28523	2.62115	43.8103	3.61789e-11	1.28889e-08	-1	XP_010917183.1	XM_010918881.3
LOC105041839	-3.92497	2.22789	34.1293	5.15689e-09	8.53486e-07	-1	XP_010917186.1	XM_010918884.3
LOC105041879	-2.009	1.61502	11.7651	0.000603531	0.00892724	-1	XP_010917244.1	XM_010918942.2
LOC105041962	-5.47655	3.53548	28.2503	1.06596e-07	1.0519e-05	-1	XP_010917339.1	XM_010919037.2
LOC105042010	-5.74673	4.3512	19.172	1.1945e-05	0.000458159	-1	XP_010917411.1	XM_010919109.3
LOC105042104	-4.04716	2.53419	37.1208	1.11031e-09	2.31065e-07	-1	XP_010917507.1	XM_010919205.2
LOC105042180	-3.61903	2.69466	19.2968	1.11895e-05	0.000437161	-1	XP_010917602.1	XM_010919300.3
LOC105042183	-2.35523	0.675494	13.7705	0.000206559	0.00403126	-1	XP_010917608.1	XM_010919306.1
LOC105042198	-3.75842	2.70898	26.5965	2.50696e-07	2.06642e-05	-1	XP_010917619.1	XM_010919317.3
LOC105042251	-2.74804	3.38995	17.6836	2.60867e-05	0.000817164	-1	XP_010917686.1	XM_010919384.3
LOC105042391	-3.1872	2.42554	27.2767	1.76321e-07	1.57037e-05	-1	XP_010917875.1	XM_010919573.2
LOC105042415	-2.98437	0.252792	30.4491	3.42735e-08	4.09315e-06	-1	XP_010917916.1	XM_010919614.3
LOC105042555	-3.17642	2.11868	34.7345	3.77883e-09	6.61894e-07	-1	XP_019704949.1	XM_019849390.2
LOC105042574	-4.66766	3.66131	16.5347	4.77668e-05	0.00130731	-1	XP_010918161.1	XM_010919859.3
LOC105042577	-2.36596	0.439974	14.0219	0.000180695	0.0036696	-1	XP_010918164.1	XM_010919862.2
LOC105042654	-1.61536	2.0338	12.5283	0.000400833	0.00666016	-1	XP_010918246.1	XM_010919944.3
LOC105042705	-2.90544	1.53392	24.682	6.76139e-07	4.61421e-05	-1	XP_010918302.1	XM_010920000.3
LOC105042790	-2.21999	1.38378	18.3312	1.85644e-05	0.000640729	-1	XP_010918412.1	XM_010920110.3
LOC105042815	-3.34446	2.83251	44.6155	2.39785e-11	9.00009e-09	-1	XP_010918449.1	XM_010920147.1
LOC105042875	-3.61888	2.18421	20.3641	6.40202e-06	0.000277451	-1	XP_010918528.1	XM_010920226.2
LOC105042877	-2.85874	3.29129	13.0319	0.000306231	0.00542264	-1	XP_010918531.1	XM_010920229.1
LOC105042912	-5.48631	4.88366	53.9355	2.07178e-13	1.81444e-10	-1	XP_029120176.1	XM_029264343.1
LOC105042913	-3.21564	3.21702	41.4593	1.20351e-10	3.61379e-08	-1	XP_010918587.1	XM_010920285.3
LOC105042989	-3.41036	3.32875	14.798	0.000119662	0.0026889	-1	XP_019705436.1	XM_019849877.2
LOC105042994	-2.02991	1.09425	14.8418	0.000116918	0.00264532	-1	XP_010918688.1	XM_010920386.2
LOC105043155	-2.00861	4.28874	15.668	7.54923e-05	0.00188677	-1	XP_010918893.1	XM_010920591.3
LOC105043164	-2.33199	2.93833	11.7421	0.000611018	0.00901262	-1	XP_010918908.1	XM_010920606.1
LOC105043337	-2.17233	0.783919	12.1178	0.00049943	0.00778747	-1	XP_010919148.1	XM_010920846.3
LOC105043389	-2.25899	1.761	17.5456	2.80496e-05	0.000865747	-1	XP_010919222.1	XM_010920920.3
LOC105043392	-2.11195	2.60848	17.123	3.50346e-05	0.00102277	-1	XP_010919221.1	XM_010920919.3
LOC105043497	-1.98141	3.19014	12.9126	0.000326378	0.00569307	-1	XP_010919364.1	XM_010921062.3
LOC105043548	-5.81872	3.37985	17.3721	3.07304e-05	0.000925392	-1	XP_019705544.1	XM_019849985.2
LOC105043553	-7.8611	6.15907	28.8143	7.96623e-08	8.20795e-06	-1	XP_010919429.2	XM_010921127.3
LOC105043554	-8.33517	7.32072	30.3624	3.58412e-08	4.25619e-06	-1	XP_019705806.1	XM_019850247.1
LOC105043581	-3.25953	1.50334	17.149	3.45592e-05	0.00101368	-1	XP_010919457.1	XM_010921155.3
LOC105043597	-4.27152	1.90092	30.0018	4.3164e-08	5.09699e-06	-1	XP_010919482.1	XM_010921180.3
LOC105043614	-3.73909	3.39377	19.9771	7.83752e-06	0.000324925	-1	XP_010919518.1	XM_010921216.3
LOC105043730	-3.32081	4.16243	14.5386	0.000137315	0.00297549	-1	XP_010919699.2	XM_010921397.3
LOC105043759	-3.49197	4.54019	21.5833	3.38795e-06	0.000169148	-1	XP_010919749.1	XM_010921447.3
LOC105043863	-3.84896	2.5541	29.3292	6.10688e-08	6.72045e-06	-1	XP_019705412.1	XM_019849853.2
LOC105043872	-2.46771	1.92774	16.0677	6.11163e-05	0.00160175	-1	XP_010919906.1	XM_010921604.3
LOC105043929	-2.63772	2.97084	24.0754	9.26371e-07	5.9364e-05	-1	XP_010919960.1	XM_010921658.2
LOC105043947	-2.87452	1.65764	20.8506	4.96542e-06	0.000225905	-1	XP_010919978.1	XM_010921676.3
LOC105043981	-1.6612	2.45302	12.0198	0.00052638	0.00810952	-1	XP_019705818.1	XM_019850259.2
LOC105044034	-2.09008	1.89577	13.8022	0.000203099	0.0039785	-1	XP_010920111.1	XM_010921809.3
LOC105044226	-3.42166	1.73845	28.0473	1.18389e-07	1.13626e-05	-1	XP_010920354.2	XM_010922052.2
LOC105044265	-2.98778	3.00216	12.3717	0.000435887	0.00711882	-1	XP_010920385.2	XM_010922083.2
LOC105044284	-3.28204	4.18726	37.397	9.63721e-10	2.06698e-07	-1	XP_010920407.1	XM_010922105.3
LOC105044410	-7.62528	5.23691	110.907	6.20178e-26	1.30355e-21	-1	XP_010920592.1	XM_010922290.3
LOC105044521	-1.95671	3.18167	15.1096	0.000101446	0.00238513	-1	XP_010920757.1	XM_010922455.2
LOC105044525	-7.07101	2.74708	46.3525	9.87825e-12	4.32564e-09	-1	XP_010920764.1	XM_010922462.3
LOC105044617	-3.08597	2.5354	37.3972	9.63596e-10	2.06698e-07	-1	XP_010920871.1	XM_010922569.2
LOC105044642	-1.47351	2.5418	12.8443	0.000338512	0.00582734	-1	XP_010920909.1	XM_010922607.3
LOC105044647	-2.15822	3.57227	15.4417	8.5088e-05	0.00207478	-1	XP_010920914.1	XM_010922612.2
LOC105044734	-2.44888	3.26768	26.1647	3.13508e-07	2.50556e-05	-1	XP_010921024.1	XM_010922722.3
LOC105044754	-1.96135	0.640639	16.6884	4.405e-05	0.00123452	-1	XP_010921053.1	XM_010922751.3
LOC105044787	-4.53035	2.44391	35.5445	2.49288e-09	4.59631e-07	-1	XP_010921099.1	XM_010922797.3
LOC105044813	-2.69553	2.73202	16.6258	4.55282e-05	0.00126648	-1	XP_010921134.1	XM_010922832.2
LOC105044819	-4.42632	3.3209	15.9568	6.48055e-05	0.00167546	-1	XP_010921143.1	XM_010922841.2
LOC105044834	-3.16703	1.39289	14.3071	0.000155275	0.00325072	-1	XP_010921163.1	XM_010922861.3
LOC105044847	-3.46111	2.58952	20.9901	4.61665e-06	0.000214436	-1	XP_010921197.1	XM_010922895.3
LOC105044913	-3.56445	2.3258	20.8531	4.95892e-06	0.000225905	-1	XP_010921302.1	XM_010923000.3
LOC105044949	-3.67886	2.22698	35.9201	2.05575e-09	3.92541e-07	-1	XP_010921358.1	XM_010923056.1
LOC105044955	-2.4541	4.4402	12.4261	0.000423371	0.00694678	-1	XP_010921366.1	XM_010923064.3
LOC105045026	-3.02764	3.6518	21.5726	3.40676e-06	0.000169283	-1	XP_010921489.1	XM_010923187.3
LOC105045032	-3.26189	4.47567	15.9719	6.42884e-05	0.00166414	-1	XP_010921495.1	XM_010923193.3
LOC105045043	-2.16352	0.779908	11.5397	0.000681239	0.00981813	-1	XP_010921505.1	XM_010923203.3
LOC105045066	-3.36054	1.39637	20.9757	4.65141e-06	0.000214875	-1	XP_010921528.1	XM_010923226.3
LOC105045093	-4.42089	4.5571	14.3592	0.000151041	0.00318346	-1	XP_019706325.2	XM_019850766.2
LOC105045176	-1.96222	2.05494	18.7496	1.49055e-05	0.000546066	-1	XP_010921650.1	XM_010923348.2
LOC105045178	-2.53706	3.2959	29.4925	5.61348e-08	6.30646e-06	-1	XP_010921652.1	XM_010923350.3
LOC105045196	-1.90624	0.271044	15.7854	7.09489e-05	0.00180761	-1	XP_010921675.1	XM_010923373.3
LOC105045279	-2.73509	2.44375	22.991	1.62758e-06	9.45032e-05	-1	XP_010921811.1	XM_010923509.3
LOC105045328	-1.78254	4.07065	15.9804	6.40017e-05	0.00165876	-1	XP_010921867.1	XM_010923565.3
LOC105045457	-2.6404	4.73875	17.4017	3.02551e-05	0.000913697	-1	XP_010922039.1	XM_010923737.2
LOC105045493	-3.20274	3.90909	24.7961	6.37267e-07	4.44979e-05	-1	XP_010922089.1	XM_010923787.3
LOC105045614	-4.5095	5.13955	20.4611	6.08564e-06	0.000266487	-1	XP_010922267.1	XM_010923965.2
LOC105045703	-2.14338	4.43467	14.5513	0.000136392	0.00297549	-1	XP_010922371.1	XM_010924069.3
LOC105045712	-2.15752	2.93076	13.0796	0.000298532	0.00535139	-1	XP_010922381.1	XM_010924079.3
LOC105045713	-1.66704	4.1813	11.5798	0.000666711	0.00965125	-1	XP_010922382.1	XM_010924080.3
LOC105045747	-1.87575	2.31065	17.2271	3.31668e-05	0.000983263	-1	XP_010922429.1	XM_010924127.3
LOC105045757	-2.31204	4.26055	18.993	1.31202e-05	0.000495995	-1	XP_010922444.2	XM_010924142.3
LOC105045772	-1.89861	2.76751	12.8214	0.000342674	0.00587973	-1	XP_010922468.1	XM_010924166.3
LOC105045845	-2.67419	2.04858	18.9507	1.3414e-05	0.000505285	-1	XP_010922573.1	XM_010924271.3
LOC105045893	-2.58267	4.26838	15.1312	0.000100293	0.0023686	-1	XP_010922626.1	XM_010924324.3
LOC105045897	-2.25408	1.33707	12.4457	0.000418966	0.00689202	-1	XP_029120606.1	XM_029264773.1
LOC105045942	-3.05365	4.3737	18.5753	1.63321e-05	0.000582824	-1	XP_010922691.1	XM_010924389.1
LOC105045976	-2.87476	2.86775	12.2498	0.000465305	0.00741489	-1	XP_010922738.1	XM_010924436.3
LOC105045983	-4.19919	3.60626	15.0816	0.000102962	0.00240992	-1	XP_010922745.1	XM_010924443.3
LOC105046030	-1.93702	1.91856	17.54	2.81324e-05	0.000867029	-1	XP_010922815.1	XM_010924513.3
LOC105046057	-1.71291	3.44754	15.9346	6.55706e-05	0.00168765	-1	XP_010922852.1	XM_010924550.3
LOC105046068	-5.88661	4.75085	60.9318	5.90862e-15	8.87096e-12	-1	XP_010922866.1	XM_010924564.3
LOC105046088	-2.58322	2.03297	15.0384	0.000105346	0.00244671	-1	XP_010922886.1	XM_010924584.2
LOC105046112	-1.92691	0.211759	14.5457	0.0001368	0.00297549	-1	XP_010922920.1	XM_010924618.3
LOC105046218	-2.59118	0.891432	20.467	6.06684e-06	0.000266487	-1	XP_029122021.1	XM_029266188.1
LOC105046257	-2.6723	2.20402	14.5254	0.000138285	0.00299034	-1	XP_010923095.2	XM_010924793.3
LOC105046281	-2.39099	2.66047	22.7428	1.85192e-06	0.000105489	-1	XP_010923136.1	XM_010924834.3
LOC105046308	-3.23311	3.8958	33.5433	6.96955e-09	1.06929e-06	-1	XP_010923171.1	XM_010924869.3
LOC105046328	-2.69837	1.91128	22.0335	2.67935e-06	0.000138372	-1	XP_010923188.1	XM_010924886.3
LOC105046334	-4.16637	3.34064	56.7036	5.06704e-14	5.9169e-11	-1	XP_010923196.1	XM_010924894.3
LOC105046347	-1.53177	1.86954	13.0691	0.000300212	0.00536122	-1	XP_029120705.1	XM_029264872.1
LOC105046356	-1.588	2.77351	11.702	0.000624317	0.00916377	-1	XP_010923222.1	XM_010924920.3
LOC105046386	-6.1174	4.23629	19.747	8.84012e-06	0.0003609	-1	XP_010923256.1	XM_010924954.3
LOC105046461	-3.3946	1.34668	15.0795	0.000103074	0.00240992	-1	XP_010923359.1	XM_010925057.3
LOC105046511	-2.77543	3.71052	32.0022	1.54e-08	2.1019e-06	-1	XP_010923409.1	XM_010925107.3
LOC105046556	-1.92606	1.46837	18.3559	1.83254e-05	0.000634565	-1	XP_010923478.1	XM_010925176.3
LOC105046571	-5.25092	2.89624	53.3836	2.74373e-13	2.20076e-10	-1	XP_010923493.1	XM_010925191.3
LOC105046574	-3.35352	4.78735	14.9864	0.000108287	0.00249571	-1	XP_010923497.1	XM_010925195.3
LOC105046583	-2.94694	2.07217	28.6125	8.84087e-08	9.02069e-06	-1	XP_010923518.1	XM_010925216.1
LOC105046642	-1.58858	1.41852	14.6285	0.000130917	0.00288141	-1	XP_029120841.1	XM_029265008.1
LOC105046761	-3.06225	4.6435	17.7754	2.48573e-05	0.000796457	-1	XP_010923772.1	XM_010925470.3
LOC105046838	-3.26411	1.89146	17.4031	3.02333e-05	0.000913697	-1	XP_010923874.1	XM_010925572.3
LOC105046879	-1.80822	2.05681	18.478	1.71881e-05	0.000604142	-1	XP_010923928.1	XM_010925626.3
LOC105046888	-3.89082	1.4229	16.5435	4.7547e-05	0.00130299	-1	XP_010923934.1	XM_010925632.3
LOC105046907	-2.65153	0.232211	24.5966	7.06757e-07	4.79487e-05	-1	XP_010923959.1	XM_010925657.2
LOC105047025	-3.19758	2.15764	16.2085	5.67401e-05	0.00149639	-1	XP_010924103.1	XM_010925801.3
LOC105047026	-2.44944	1.27038	25.4872	4.45333e-07	3.35035e-05	-1	XP_010924104.1	XM_010925802.2
LOC105047181	-2.09888	1.5332	19.475	1.01923e-05	0.000404977	-1	XP_010924295.1	XM_010925993.3
LOC105047259	-1.75144	1.05699	12.7206	0.000361644	0.00612028	-1	XP_010924406.1	XM_010926104.1
LOC105047294	-2.94412	1.42529	17.5193	2.84399e-05	0.000872668	-1	XP_010924466.1	XM_010926164.3
LOC105047305	-3.70569	2.62925	33.1414	8.56952e-09	1.27747e-06	-1	XP_010924479.1	XM_010926177.2
LOC105047408	-2.49772	1.9539	18.7487	1.49123e-05	0.000546066	-1	XP_029121040.1	XM_029265207.1
LOC105047419	-3.10457	0.9117	27.2264	1.80975e-07	1.59828e-05	-1	XP_010924635.1	XM_010926333.3
LOC105047491	-3.40961	4.92449	33.4317	7.38106e-09	1.11613e-06	-1	XP_010924731.1	XM_010926429.3
LOC105047740	-2.13113	0.587259	13.659	0.000219193	0.00422681	-1	XP_010925099.1	XM_010926797.3
LOC105048185	-5.45167	3.92399	20.5318	5.86481e-06	0.000260068	-1	XP_010925704.1	XM_010927402.3
LOC105048226	-2.09533	3.13626	20.1723	7.07703e-06	0.000299903	-1	XP_019707221.1	XM_019851662.2
LOC105048411	-3.05087	2.61791	11.6466	0.000643216	0.00935623	-1	XP_019705457.1	XM_019849898.2
LOC105048435	-3.43471	2.19188	25.9337	3.5335e-07	2.75431e-05	-1	XP_010926039.1	XM_010927737.3
LOC105048455	-2.2655	1.32115	18.674	1.55086e-05	0.000562026	-1	XP_010926063.1	XM_010927761.2
LOC105048468	-4.1267	2.94254	29.1463	6.7113e-08	7.16065e-06	-1	XP_019707325.1	XM_019851766.2
LOC105048469	-1.86835	2.49993	13.8918	0.000193643	0.00384342	-1	XP_010926078.1	XM_010927776.3
LOC105048488	-1.44948	3.61841	11.9086	0.000558748	0.00843332	-1	XP_010926101.1	XM_010927799.3
LOC105048492	-3.17605	3.91076	38.0371	6.94117e-10	1.56878e-07	-1	XP_010926111.1	XM_010927809.2
LOC105048494	-1.98802	2.58322	13.7541	0.000208364	0.00405519	-1	XP_010926113.1	XM_010927811.3
LOC105048577	-3.28988	2.43676	18.8978	1.3791e-05	0.000516958	-1	XP_010926222.1	XM_010927920.3
LOC105048606	-2.70983	2.41175	22.9626	1.65181e-06	9.54214e-05	-1	XP_010926257.1	XM_010927955.3
LOC105048652	-2.58492	1.50996	15.256	9.38757e-05	0.0022397	-1	XP_010926342.1	XM_010928040.3
LOC105048672	-4.03109	2.35776	20.8776	4.89594e-06	0.000223713	-1	XP_010926367.1	XM_010928065.3
LOC105048685	-1.8544	2.88858	13.4327	0.000247275	0.00463233	-1	XP_010926388.1	XM_010928086.3
LOC105048738	-3.92696	2.93601	34.1799	5.0244e-09	8.38158e-07	-1	XP_010926475.1	XM_010928173.3
LOC105048818	-2.05812	1.47852	11.9451	0.000547903	0.00833312	-1	XP_010926575.1	XM_010928273.3
LOC105048888	-1.586	3.55738	14.6576	0.000128914	0.00285282	-1	XP_010926676.1	XM_010928374.3
LOC105048912	-3.64412	2.35067	41.6652	1.08322e-10	3.34826e-08	-1	XP_010926700.1	XM_010928398.3
LOC105048949	-1.95538	1.77058	15.2905	9.21807e-05	0.00220426	-1	XP_010926758.1	XM_010928456.2
LOC105048998	-5.28489	1.76794	51.0106	9.18693e-13	6.03437e-10	-1	XP_010926836.1	XM_010928534.2
LOC105049012	-4.18362	3.52568	39.3872	3.47571e-10	8.80192e-08	-1	XP_019707264.1	XM_019851705.2
LOC105049050	-3.17754	2.91357	23.4906	1.25524e-06	7.60341e-05	-1	XP_010926887.1	XM_010928585.3
LOC105049065	-3.13159	3.23027	17.7769	2.48375e-05	0.000796457	-1	XP_010926903.1	XM_010928601.3
LOC105049107	-2.06484	0.739247	14.9054	0.000113038	0.00258256	-1	XP_010926969.1	XM_010928667.3
LOC105049160	-3.57641	1.57471	22.3452	2.27786e-06	0.000122139	-1	XP_010927034.2	XM_010928732.3
LOC105049192	-2.35825	0.209268	17.9007	2.32731e-05	0.000759592	-1	XP_010927059.1	XM_010928757.3
LOC105049198	-1.41102	2.79508	13.2192	0.000277091	0.00504419	-1	XP_010927066.1	XM_010928764.2
LOC105049301	-1.8813	3.92288	12.3932	0.000430899	0.00705323	-1	XP_010927211.1	XM_010928909.3
LOC105049380	-2.6948	4.03014	16.8129	4.12521e-05	0.00116543	-1	XP_010927304.1	XM_010929002.3
LOC105049420	-2.70156	2.70506	18.4853	1.7122e-05	0.000603837	-1	XP_010927353.1	XM_010929051.3
LOC105049501	-5.23035	4.04897	16.5173	4.82092e-05	0.00131446	-1	XP_010927458.2	XM_010929156.3
LOC105049507	-3.72413	3.41436	14.634	0.000130539	0.00288141	-1	XP_010927467.1	XM_010929165.3
LOC105049526	-2.88381	4.90484	13.1302	0.000290579	0.00524714	-1	XP_010927492.1	XM_010929190.2
LOC105049641	-2.99553	0.53581	18.8884	1.38596e-05	0.000517061	-1	XP_010927664.3	XM_010929362.3
LOC105049765	-3.357	2.72272	14.5211	0.000138602	0.00299412	-1	XP_029121845.1	XM_029266012.1
LOC105049798	-1.5304	2.24173	13.9628	0.000186466	0.00373625	-1	XP_010927860.1	XM_010929558.3
LOC105049894	-3.2922	1.95158	22.1623	2.50541e-06	0.000132141	-1	XP_019707811.1	XM_019852252.1
LOC105049906	-3.33196	2.25041	18.7829	1.46471e-05	0.00053859	-1	XP_019707835.1	XM_019852276.2
LOC105050237	-1.88463	2.90763	12.435	0.000421356	0.00692454	-1	XP_029121976.1	XM_029266143.1
LOC105050248	-1.33063	2.86463	12.2989	0.000453216	0.00729415	-1	XP_010928500.1	XM_010930198.3
LOC105050260	-1.85346	2.18783	13.2422	0.000273719	0.00500286	-1	XP_010928515.1	XM_010930213.2
LOC105050370	-2.28809	3.05269	20.0594	7.5074e-06	0.00031558	-1	XP_010928652.1	XM_010930350.3
LOC105050410	-2.13418	2.53281	19.4148	1.05189e-05	0.000415603	-1	XP_010928711.1	XM_010930409.3
LOC105050438	-2.85427	3.8649	38.6033	5.19319e-10	1.25466e-07	-1	XP_010928759.1	XM_010930457.3
LOC105050599	-3.76167	2.68959	30.7169	2.98552e-08	3.66975e-06	-1	XP_010928985.1	XM_010930683.3
LOC105050741	-3.93165	4.39065	43.041	5.36033e-11	1.81724e-08	-1	XP_010929171.1	XM_010930869.3
LOC105050891	-2.09135	4.27645	14.0748	0.000175685	0.00358508	-1	NP_001290488.1	NM_001303559.1
LOC105050962	-2.99155	2.18345	23.5895	1.19235e-06	7.28545e-05	-1	XP_010929491.1	XM_010931189.3
LOC105050970	-2.864	4.64165	27.4306	1.62831e-07	1.47524e-05	-1	XP_010929506.2	XM_010931204.3
LOC105050998	-3.07744	3.26643	13.4349	0.000246987	0.00463209	-1	XP_010929545.1	XM_010931243.2
LOC105051000	-1.70322	2.98022	15.4451	8.49358e-05	0.00207478	-1	XP_010929549.1	XM_010931247.3
LOC105051025	-2.92191	2.92376	31.9467	1.58463e-08	2.14886e-06	-1	XP_010929588.1	XM_010931286.2
LOC105051040	-1.63354	2.10933	14.2006	0.000164317	0.00338938	-1	XP_010929606.1	XM_010931304.3
LOC105051051	-1.88168	1.37	13.3279	0.000261485	0.00482542	-1	XP_010929625.1	XM_010931323.3
LOC105051074	-1.59488	2.11668	12.0046	0.00053068	0.00813593	-1	XP_010929656.1	XM_010931354.3
LOC105051103	-1.91151	3.23397	12.0298	0.000523579	0.00808011	-1	XP_010929696.1	XM_010931394.2
LOC105051115	-2.45812	1.69961	15.5447	8.05764e-05	0.0019855	-1	XP_010929717.1	XM_010931415.3
LOC105051133	-3.75751	1.71228	25.7367	3.91306e-07	3.00178e-05	-1	XP_010929733.1	XM_010931431.1
LOC105051230	-3.41711	3.23794	12.3047	0.000451815	0.00728319	-1	XP_010929868.1	XM_010931566.3
LOC105051272	-2.70353	4.33837	12.5893	0.000387953	0.00646661	-1	XP_010929915.1	XM_010931613.3
LOC105051397	-2.70257	3.89718	24.5472	7.25123e-07	4.86944e-05	-1	XP_010930139.1	XM_010931837.3
LOC105051433	-5.06617	2.91969	44.1805	2.99446e-11	1.08518e-08	-1	XP_010930186.1	XM_010931884.2
LOC105051493	-2.55548	1.43167	14.9231	0.000111986	0.00256409	-1	XP_010930275.1	XM_010931973.3
LOC105051510	-2.96894	1.94759	11.9594	0.000543721	0.00828151	-1	XP_010930295.1	XM_010931993.3
LOC105051516	-3.40262	3.36101	54.9689	1.22451e-13	1.11905e-10	-1	XP_010930303.1	XM_010932001.3
LOC105051547	-2.89499	2.66394	18.9536	1.33937e-05	0.000505285	-1	XP_010930348.3	XM_010932046.3
LOC105051560	-2.2258	3.07683	25.8933	3.60824e-07	2.79858e-05	-1	XP_029122442.1	XM_029266609.1
LOC105051596	-4.09552	2.80957	36.5701	1.47277e-09	2.92038e-07	-1	XP_010930428.1	XM_010932126.2
LOC105051731	-2.21969	2.31041	12.3184	0.000448519	0.00725745	-1	XP_010930619.1	XM_010932317.1
LOC105051740	-3.11259	4.273	16.2847	5.45036e-05	0.00144283	-1	XP_010930631.1	XM_010932329.3
LOC105051780	-1.91463	2.40752	12.3782	0.000434374	0.00709962	-1	XP_010930680.1	XM_010932378.3
LOC105051810	-1.55621	4.44915	11.7854	0.000596982	0.00884282	-1	XP_010930724.1	XM_010932422.3
LOC105051841	-3.15107	0.547631	29.6233	5.24711e-08	5.96157e-06	-1	XP_010930777.1	XM_010932475.3
LOC105051884	-2.99972	0.368486	22.5327	2.06599e-06	0.000113381	-1	XP_010930831.1	XM_010932529.2
LOC105051927	-3.64345	3.15433	52.2461	4.89632e-13	3.43053e-10	-1	XP_010930878.1	XM_010932576.2
LOC105051936	-2.22601	4.04481	12.1275	0.00049683	0.00777577	-1	XP_010930888.1	XM_010932586.2
LOC105051940	-2.8951	2.42173	17.0998	3.54664e-05	0.00103108	-1	XP_010930892.1	XM_010932590.3
LOC105052016	-2.18949	1.79414	18.5683	1.63922e-05	0.00058299	-1	XP_010931000.1	XM_010932698.2
LOC105052133	-4.65276	2.55547	27.4618	1.60226e-07	1.45792e-05	-1	XP_010931148.1	XM_010932846.2
LOC105052142	-6.19164	6.00968	62.9575	2.11212e-15	4.03587e-12	-1	XP_010931155.1	XM_010932853.2
LOC105052263	-3.09411	1.46966	12.1357	0.000494665	0.00774766	-1	XP_010931325.1	XM_010933023.2
LOC105052309	-1.84945	4.55807	11.6128	0.00065501	0.00950804	-1	XP_010931381.2	XM_010933079.2
LOC105052339	-4.20816	2.79208	39.1533	3.91807e-10	9.68869e-08	-1	XP_010931419.1	XM_010933117.3
LOC105052342	-2.3995	2.92943	24.3919	7.86004e-07	5.17381e-05	-1	XP_010931420.1	XM_010933118.3
LOC105052356	-1.63923	2.97228	14.5392	0.000137274	0.00297549	-1	XP_010931477.1	XM_010933175.3
LOC105052411	-2.79248	1.68174	12.7776	0.000350787	0.0059967	-1	XP_010931511.1	XM_010933209.3
LOC105052432	-2.10903	1.85809	12.59	0.000387814	0.00646661	-1	XP_010931535.1	XM_010933233.3
LOC105052451	-1.99601	2.24016	12.5174	0.000403173	0.00669027	-1	XP_010931563.1	XM_010933261.2
LOC105052503	-2.88396	3.03069	13.9874	0.000184044	0.00370538	-1	XP_010931635.1	XM_010933333.3
LOC105052506	-3.83044	1.60936	43.4748	4.29456e-11	1.47979e-08	-1	XP_010931638.3	XM_010933336.3
LOC105052567	-2.82846	2.58186	18.8494	1.41459e-05	0.000523914	-1	XP_010931718.3	XM_010933416.3
LOC105052575	-2.79027	1.76789	11.8549	0.000575099	0.00862183	-1	XP_029123491.1	XM_029267658.1
LOC105052598	-1.96474	6.37778	12.8784	0.0003324	0.00575513	-1	XP_010931758.1	XM_010933456.3
LOC105052653	-2.91774	3.45671	28.6258	8.78043e-08	9.00272e-06	-1	XP_010931847.1	XM_010933545.3
LOC105052749	-4.94816	3.92177	18.0672	2.1324e-05	0.000717051	-1	XP_010931989.1	XM_010933687.3
LOC105052885	-1.88498	1.63863	13.3614	0.000256852	0.00476503	-1	XP_010932165.1	XM_010933863.3
LOC105052938	-4.77074	5.25592	33.6278	6.6732e-09	1.03135e-06	-1	XP_010932224.1	XM_010933922.3
LOC105052985	-2.52269	1.45668	29.815	4.75302e-08	5.5502e-06	-1	XP_010932276.1	XM_010933974.2
LOC105053075	-1.8864	1.73706	14.7241	0.000124444	0.00276792	-1	XP_010932399.1	XM_010934097.2
LOC105053121	-1.92103	4.08797	12.1886	0.00048083	0.00760464	-1	XP_010932465.1	XM_010934163.3
LOC105053181	-2.21749	6.32219	12.9864	0.000313768	0.0055328	-1	XP_010932552.1	XM_010934250.3
LOC105053246	-3.00345	2.98735	15.3946	8.72354e-05	0.00211977	-1	XP_010932644.1	XM_010934342.3
LOC105053250	-3.316	5.26129	24.0118	9.5749e-07	6.10984e-05	-1	XP_010932648.1	XM_010934346.3
LOC105053339	-5.78185	2.8008	27.8265	1.32696e-07	1.23961e-05	-1	XP_010932737.1	XM_010934435.3
LOC105053377	-2.07364	1.88244	13.7379	0.000210171	0.00407525	-1	XP_010932801.1	XM_010934499.2
LOC105053410	-2.82527	1.56549	23.5192	1.23672e-06	7.51287e-05	-1	XP_010932840.1	XM_010934538.3
LOC105053441	-3.58563	2.24737	60.7249	6.56335e-15	9.19701e-12	-1	XP_010932898.1	XM_010934596.3
LOC105053494	-8.09409	5.58623	65.2647	6.54823e-16	1.5293e-12	-1	XP_029123298.1	XM_029267465.1
LOC105053632	-2.42503	2.68242	12.7615	0.000353828	0.00602195	-1	XP_010933183.1	XM_010934881.2
LOC105053731	-1.85532	2.07784	18.0019	2.20682e-05	0.000732784	-1	XP_010933295.1	XM_010934993.3
LOC105053768	-1.74171	2.62692	16.4384	5.02579e-05	0.0013613	-1	XP_010933350.2	XM_010935048.3
LOC105053941	-2.7915	-0.0116349	21.7469	3.11096e-06	0.000156809	-1	XP_010933589.1	XM_010935287.3
LOC105053968	-2.29808	3.87175	11.9364	0.000550476	0.00836016	-1	XP_010933628.1	XM_010935326.3
LOC105053986	-4.80943	4.88439	41.3213	1.29154e-10	3.77039e-08	-1	XP_010933649.1	XM_010935347.2
LOC105054017	-2.52292	1.28481	18.6116	1.6024e-05	0.000574757	-1	XP_010933688.1	XM_010935386.3
LOC105054024	-2.13989	1.30921	12.7051	0.000364665	0.00616148	-1	XP_010933699.1	XM_010935397.2
LOC105054030	-2.73557	3.12671	19.8813	8.24014e-06	0.000338942	-1	XP_019703583.1	XM_019848024.2
LOC105054060	-1.57064	3.63375	12.2754	0.000458964	0.00736444	-1	XP_010933756.1	XM_010935454.3
LOC105054081	-3.29845	1.94871	36.11	1.86487e-09	3.62942e-07	-1	XP_010933783.1	XM_010935481.2
LOC105054160	-1.94028	2.33467	17.1407	3.47103e-05	0.00101612	-1	XP_010933908.2	XM_010935606.3
LOC105054213	-2.93603	3.05602	27.7283	1.39605e-07	1.287e-05	-1	XP_010933982.1	XM_010935680.2
LOC105054232	-2.17848	3.24408	23.0231	1.60069e-06	9.34579e-05	-1	XP_010934011.1	XM_010935709.3
LOC105054300	-3.6263	2.6647	17.3049	3.18362e-05	0.000950518	-1	XP_010934102.2	XM_010935800.3
LOC105054445	-2.72383	4.42375	21.2337	4.0655e-06	0.00019377	-1	XP_010934249.1	XM_010935947.2
LOC105054446	-1.97162	2.60111	13.7603	0.000207683	0.00404568	-1	XP_010934250.1	XM_010935948.3
LOC105054488	-2.46643	1.06413	18.4592	1.73582e-05	0.000608086	-1	XP_010934316.3	XM_010936014.3
LOC105054494	-2.45492	0.609438	29.9734	4.38011e-08	5.14333e-06	-1	XP_010934325.1	XM_010936023.3
LOC105054514	-4.0871	3.93442	44.4587	2.59778e-11	9.57942e-09	-1	XP_010934344.1	XM_010936042.3
LOC105054574	-2.45488	2.51631	17.9206	2.3032e-05	0.000754066	-1	XP_010934410.2	XM_010936108.3
LOC105054576	-2.92718	3.18185	36.9827	1.19182e-09	2.43211e-07	-1	XP_010934413.1	XM_010936111.2
LOC105054597	-3.35515	1.69192	13.0561	0.000302305	0.00537577	-1	XP_010934443.1	XM_010936141.3
LOC105054621	-2.54383	1.74618	22.7068	1.88694e-06	0.000106617	-1	XP_010934483.1	XM_010936181.3
LOC105054692	-5.61112	7.04386	41.5252	1.16363e-10	3.54468e-08	-1	XP_010934565.1	XM_010936263.3
LOC105054701	-1.7368	2.07416	12.0272	0.000524287	0.0080851	-1	XP_010934572.1	XM_010936270.3
LOC105054737	-2.75378	3.23017	13.2385	0.000274257	0.00500835	-1	XP_010934623.1	XM_010936321.3
LOC105054743	-3.06093	1.28727	15.6955	7.43993e-05	0.00186611	-1	XP_010934631.1	XM_010936329.1
LOC105054758	-2.32209	1.3883	13.1669	0.000284939	0.00516305	-1	XP_010934651.1	XM_010936349.3
LOC105054831	-2.27241	2.29756	21.8239	2.98848e-06	0.000152463	-1	XP_010934741.1	XM_010936439.3
LOC105054836	-2.33992	3.82416	17.1585	3.43858e-05	0.00101085	-1	XP_010934750.1	XM_010936448.3
LOC105054919	-2.36175	1.54568	13.7454	0.000209334	0.00406278	-1	XP_010934866.2	XM_010936564.3
LOC105054951	-3.48738	6.40787	12.4967	0.000407679	0.00674725	-1	XP_010934914.1	XM_010936612.2
LOC105055032	-2.5648	2.75833	25.3042	4.89629e-07	3.57344e-05	-1	XP_010935030.1	XM_010936728.3
LOC105055060	-2.23329	0.899202	16.6025	4.60902e-05	0.00127638	-1	XP_019709548.1	XM_019853989.2
LOC105055124	-3.48292	1.73905	27.1781	1.85549e-07	1.62502e-05	-1	XP_010935150.1	XM_010936848.3
LOC105055127	-3.63771	2.22795	22.9982	1.62152e-06	9.44119e-05	-1	XP_010935158.1	XM_010936856.3
LOC105055180	-2.54967	2.64489	21.7892	3.04305e-06	0.000154125	-1	XP_010935231.1	XM_010936929.3
LOC105055211	-2.63225	1.37315	17.3532	3.10368e-05	0.000930616	-1	XP_010935271.1	XM_010936969.3
LOC105055311	-4.24681	2.12949	13.4049	0.000250967	0.00468479	-1	XP_010935390.1	XM_010937088.3
LOC105055422	-3.18107	2.1911	24.5718	7.15928e-07	4.82311e-05	-1	XP_010935526.1	XM_010937224.3
LOC105055425	-1.72484	1.75495	11.6864	0.000629593	0.00922832	-1	XP_010935531.1	XM_010937229.3
LOC105055559	-2.62823	1.397	16.6708	4.44593e-05	0.00124433	-1	XP_010935699.1	XM_010937397.3
LOC105055645	-3.6736	6.34491	25.483	4.46309e-07	3.35035e-05	-1	XP_010935853.1	XM_010937551.3
LOC105055673	-2.01645	5.66554	15.5298	8.1215e-05	0.0019989	-1	XP_010935894.2	XM_010937592.3
LOC105055715	-1.75089	1.7966	13.0286	0.000306772	0.00542765	-1	XP_010935957.1	XM_010937655.3
LOC105055859	-2.81345	2.56881	14.104	0.000172975	0.00355054	-1	XP_010936171.1	XM_010937869.3
LOC105055875	-2.76443	1.514	24.981	5.78992e-07	4.12537e-05	-1	XP_010936184.1	XM_010937882.3
LOC105055911	-4.12486	5.18938	28.2277	1.07852e-07	1.05931e-05	-1	XP_010936237.1	XM_010937935.2
LOC105055983	-2.79929	3.32621	16.3227	5.3419e-05	0.00141769	-1	XP_010936333.1	XM_010938031.3
LOC105056015	-2.21848	1.89544	11.5035	0.000694646	0.00995837	-1	XP_010936379.1	XM_010938077.3
LOC105056050	-3.49328	0.763729	20.4331	6.17517e-06	0.000269286	-1	XP_010936415.1	XM_010938113.2
LOC105056075	-3.28708	3.0498	26.6081	2.49198e-07	2.06217e-05	-1	XP_010936445.1	XM_010938143.3
LOC105056091	-2.52528	1.43812	15.3297	9.02868e-05	0.0021788	-1	XP_010936470.1	XM_010938168.3
LOC105056151	-2.75468	1.91705	17.6871	2.60381e-05	0.000817164	-1	XP_010936551.1	XM_010938249.3
LOC105056224	-3.14286	3.3458	25.5082	4.40517e-07	3.33066e-05	-1	XP_010936646.1	XM_010938344.3
LOC105056290	-2.04819	3.72378	17.815	2.43454e-05	0.000787255	-1	XP_010936735.1	XM_010938433.3
LOC105056315	-2.56762	1.56202	21.509	3.52177e-06	0.000172954	-1	XP_010936773.1	XM_010938471.3
LOC105056411	-2.41833	1.09777	18.0069	2.20106e-05	0.000732028	-1	XP_029123888.1	XM_029268055.1
LOC105056486	-3.29645	1.40432	34.9019	3.46737e-09	6.12442e-07	-1	XP_010937006.1	XM_010938704.3
LOC105056491	-3.12981	2.01669	22.1376	2.53793e-06	0.000132946	-1	XP_010937010.1	XM_010938708.3
LOC105056534	-3.15758	3.4414	23.1592	1.49125e-06	8.75545e-05	-1	XP_010937054.1	XM_010938752.3
LOC105056540	-2.43496	2.57511	17.3345	3.13441e-05	0.000937157	-1	XP_010937062.1	XM_010938760.2
LOC105056548	-2.11721	3.68194	12.2678	0.000460851	0.00737187	-1	XP_010937072.1	XM_010938770.3
LOC105056596	-3.77514	3.65285	35.2662	2.8758e-09	5.25622e-07	-1	XP_010937151.1	XM_010938849.3
LOC105056601	-5.28965	2.16424	45.1882	1.78978e-11	7.23451e-09	-1	XP_010937157.1	XM_010938855.3
LOC105056744	-2.19328	1.45112	12.8701	0.000333881	0.00576651	-1	XP_010937354.1	XM_010939052.3
LOC105056816	-1.85038	0.396006	17.3788	3.06227e-05	0.000923469	-1	XP_010937443.1	XM_010939141.2
LOC105056964	-1.62492	3.83777	14.1879	0.000165434	0.00340573	-1	XP_010937665.1	XM_010939363.3
LOC105056977	-2.50037	3.2917	19.5945	9.57447e-06	0.000384791	-1	XP_010937685.1	XM_010939383.2
LOC105057024	-1.71928	2.77417	13.0757	0.000299152	0.00535139	-1	XP_010937758.1	XM_010939456.3
LOC105057079	-2.04967	3.13675	13.4345	0.000247042	0.00463209	-1	XP_010937832.1	XM_010939530.3
LOC105057108	-2.52041	1.62068	16.8597	4.0247e-05	0.00114318	-1	XP_010937873.1	XM_010939571.3
LOC105057131	-1.82302	2.09624	13.2651	0.000270392	0.00496363	-1	XP_010937910.1	XM_010939608.3
LOC105057135	-3.20568	4.07406	29.1538	6.68546e-08	7.16065e-06	-1	XP_010937917.1	XM_010939615.3
LOC105057212	-2.3352	4.34009	19.0239	1.29092e-05	0.000488897	-1	XP_010938024.1	XM_010939722.3
LOC105057232	-2.3826	2.43245	31.3901	2.11054e-08	2.72156e-06	-1	XP_010938063.1	XM_010939761.2
LOC105057237	-3.26373	2.7001	37.6834	8.32097e-10	1.86062e-07	-1	XP_010938077.1	XM_010939775.2
LOC105057245	-2.98162	1.96991	38.2709	6.15743e-10	1.45419e-07	-1	XP_010938088.1	XM_010939786.3
LOC105057257	-3.43242	1.37321	24.4993	7.43366e-07	4.93908e-05	-1	XP_010938115.1	XM_010939813.3
LOC105057424	-3.09748	3.46649	49.6215	1.8646e-12	1.11473e-09	-1	XP_010938335.1	XM_010940033.3
LOC105057436	-2.28689	4.03613	28.4919	9.40928e-08	9.48803e-06	-1	XP_010938343.1	XM_010940041.3
LOC105057468	-2.5676	3.14034	19.5737	9.67929e-06	0.000388113	-1	XP_010938386.1	XM_010940084.3
LOC105057509	-1.83054	2.42344	11.7174	0.00061918	0.00910108	-1	XP_010938444.1	XM_010940142.2
LOC105057535	-3.6293	0.315947	35.0733	3.17525e-09	5.73336e-07	-1	XP_010938486.1	XM_010940184.3
LOC105057625	-2.03538	2.72269	19.8523	8.36636e-06	0.000343462	-1	XP_010938585.1	XM_010940283.3
LOC105057626	-2.29134	3.06282	23.9243	1.00199e-06	6.25135e-05	-1	XP_010938586.1	XM_010940284.3
LOC105057663	-3.37245	1.16905	27.1998	1.83477e-07	1.6136e-05	-1	XP_010938640.1	XM_010940338.3
LOC105057681	-2.07775	2.5293	20.9956	4.60328e-06	0.000214436	-1	XP_010938667.1	XM_010940365.3
LOC105057703	-1.60159	4.25882	12.2143	0.000474248	0.00752319	-1	XP_010938698.1	XM_010940396.3
LOC105057710	-2.77482	2.35391	29.3546	6.02747e-08	6.66796e-06	-1	XP_010938707.1	XM_010940405.3
LOC105057713	-3.53366	3.20048	37.479	9.24035e-10	2.02316e-07	-1	XP_010938710.1	XM_010940408.3
LOC105057793	-2.11871	2.13205	14.4908	0.000140845	0.00303011	-1	XP_010938793.1	XM_010940491.3
LOC105057794	-2.18155	3.45016	12.3403	0.000443287	0.00719777	-1	XP_010938794.1	XM_010940492.3
LOC105057816	-2.16215	1.33065	12.1596	0.000488353	0.00769468	-1	XP_019710349.1	XM_019854790.2
LOC105057847	-1.87129	2.37294	11.8803	0.000567319	0.00852357	-1	XP_010938855.1	XM_010940553.1
LOC105057867	-3.00679	1.71545	20.8801	4.88952e-06	0.000223713	-1	XP_010939249.1	XM_010940947.3
LOC105057913	-2.30579	3.15929	17.9253	2.29747e-05	0.000753362	-1	XP_019710811.1	XM_019855252.2
LOC105057953	-3.38692	1.16071	17.1083	3.53081e-05	0.00102791	-1	XP_010938993.1	XM_010940691.3
LOC105057957	-3.11939	2.25388	22.5619	2.03484e-06	0.000112258	-1	XP_010938994.1	XM_010940692.3
LOC105057962	-2.45565	2.31302	25.6588	4.07435e-07	3.11413e-05	-1	XP_010939006.1	XM_010940704.3
LOC105058110	-2.74044	2.4471	22.9619	1.65248e-06	9.54214e-05	-1	XP_010939210.1	XM_010940908.3
LOC105058125	-2.88861	0.833226	19.5209	9.95065e-06	0.000397629	-1	XP_010939224.1	XM_010940922.3
LOC105058255	-2.68453	2.07604	15.09	0.000102506	0.00240735	-1	XP_010939440.1	XM_010941138.3
LOC105058309	-2.10488	0.240202	17.1831	3.39445e-05	0.00100067	-1	XP_010939485.1	XM_010941183.2
LOC105058318	-2.06909	2.20877	17.0506	3.63959e-05	0.00105083	-1	XP_010939496.1	XM_010941194.2
LOC105058391	-5.19823	2.97545	84.678	3.51133e-20	1.47609e-16	-1	XP_010939615.1	XM_010941313.2
LOC105058392	-5.65472	3.79373	36.7954	1.31199e-09	2.62636e-07	-1	XP_029124283.1	XM_029268450.1
LOC105058407	-1.97645	3.03391	15.6899	7.46223e-05	0.00186725	-1	XP_010939633.1	XM_010941331.3
LOC105058511	-2.46498	1.83638	12.1792	0.000483247	0.00763138	-1	XP_010939772.1	XM_010941470.3
LOC105058592	-3.80724	6.47637	30.8057	2.852e-08	3.52625e-06	-1	XP_010939862.1	XM_010941560.3
LOC105058709	-2.03016	0.580105	14.8885	0.000114056	0.00259172	-1	XP_010940029.1	XM_010941727.3
LOC105058719	-2.06826	1.71582	13.9773	0.000185029	0.00371455	-1	XP_010940038.1	XM_010941736.3
LOC105058758	-3.02647	3.55135	16.4672	4.94981e-05	0.00134245	-1	XP_010940095.1	XM_010941793.3
LOC105058914	-2.2596	1.1826	12.6154	0.000382578	0.00640239	-1	XP_010940292.1	XM_010941990.3
LOC105058937	-2.41118	4.48229	15.9374	6.54705e-05	0.00168765	-1	XP_010940324.1	XM_010942022.3
LOC105058977	-2.74304	1.45889	13.8806	0.000194799	0.00385545	-1	XP_010940378.1	XM_010942076.3
LOC105059056	-2.09089	2.33031	13.1365	0.0002896	0.00523396	-1	XP_010940509.1	XM_010942207.3
LOC105059058	-5.08699	3.17325	20.8461	4.97701e-06	0.000225943	-1	XP_010940511.1	XM_010942209.2
LOC105059118	-3.11688	1.05899	23.9237	1.00229e-06	6.25135e-05	-1	XP_010940635.1	XM_010942333.3
LOC105059158	-2.8322	3.59249	30.9939	2.58841e-08	3.25783e-06	-1	XP_010940681.1	XM_010942379.3
LOC105059195	-2.21962	3.74883	20.4386	6.15744e-06	0.000269071	-1	XP_010940737.1	XM_010942435.3
LOC105059240	-4.81647	2.14143	18.622	1.59373e-05	0.000572626	-1	XP_010940772.1	XM_010942470.2
LOC105059278	-5.80075	4.69429	46.5191	9.07281e-12	4.05748e-09	-1	XP_010940823.1	XM_010942521.3
LOC105059296	-2.61572	1.68459	26.5455	2.57409e-07	2.10524e-05	-1	XP_010940850.1	XM_010942548.3
LOC105059313	-1.85702	3.1337	14.7968	0.00011974	0.0026889	-1	XP_010940867.1	XM_010942565.3
LOC105059341	-3.47716	2.65657	12.0991	0.000504455	0.00785417	-1	XP_029124474.1	XM_029268641.1
LOC105059541	-2.41819	1.08616	12.8977	0.000328987	0.00571297	-1	XP_010941172.1	XM_010942870.3
LOC105059693	-2.65807	0.163038	20.1518	7.15326e-06	0.000301916	-1	XP_010941406.1	XM_010943104.1
LOC105059813	-2.1789	3.56263	21.0968	4.3665e-06	0.000204669	-1	XP_010941563.1	XM_010943261.3
LOC105059822	-3.65283	1.40869	14.4674	0.000142609	0.00305555	-1	XP_010941575.1	XM_010943273.3
LOC105059825	-3.26276	1.19365	30.8723	2.75571e-08	3.42735e-06	-1	XP_010941580.1	XM_010943278.2
LOC105059862	-3.79805	2.62538	30.613	3.14981e-08	3.82692e-06	-1	XP_010941636.1	XM_010943334.3
LOC105059863	-5.71144	4.40331	61.9628	3.50015e-15	5.6592e-12	-1	XP_010941637.1	XM_010943335.3
LOC105059876	-3.20097	0.712441	26.5653	2.54774e-07	2.09183e-05	-1	XP_010941667.1	XM_010943365.1
LOC105059906	-3.12271	3.25952	29.5226	5.52672e-08	6.24549e-06	-1	XP_010941715.1	XM_010943413.3
LOC105059974	-6.05597	5.56852	37.1564	1.09026e-09	2.29161e-07	-1	XP_019711135.1	XM_019855576.1
LOC105060010	-1.98233	1.41015	13.4977	0.000238859	0.00451704	-1	XP_010941865.1	XM_010943563.2
LOC105060024	-1.49339	3.07645	12.0356	0.000521951	0.00806683	-1	XP_010941891.1	XM_010943589.3
LOC105060170	-3.23022	1.28038	31.745	1.75801e-08	2.35361e-06	-1	XP_010942080.1	XM_010943778.1
LOC105060184	-1.61089	3.88226	11.5099	0.000692266	0.00993225	-1	XP_010942096.1	XM_010943794.2
LOC105060250	-2.04229	1.34905	13.7476	0.000209093	0.00406185	-1	XP_010942172.1	XM_010943870.2
LOC105060359	-2.78334	1.99952	21.7758	3.06449e-06	0.000154838	-1	XP_010942329.1	XM_010944027.3
LOC105060373	-1.78788	2.58394	11.5735	0.00066898	0.00967742	-1	XP_010942344.1	XM_010944042.2
LOC105060423	-2.3458	3.71992	18.4798	1.71711e-05	0.000604142	-1	XP_029116373.1	XM_029260540.1
LOC105060455	-1.62395	3.1667	15.7536	7.21515e-05	0.00182938	-1	XP_010942475.1	XM_010944173.3
LOC105060481	-2.08198	1.09819	21.3368	3.85269e-06	0.000185733	-1	XP_010942504.1	XM_010944202.2
LOC105060612	-2.79115	1.65321	27.5599	1.52303e-07	1.39185e-05	-1	XP_029116384.1	XM_029260551.1
LOC105060613	-2.23884	1.40387	22.3991	2.21478e-06	0.000119672	-1	XP_019701354.1	XM_019845795.2
LOC105060675	-3.25223	1.66231	28.0049	1.21011e-07	1.15091e-05	-1	XP_010942770.1	XM_010944468.3
LOC105060708	-2.20797	0.662673	12.4453	0.00041905	0.00689202	-1	XP_019701398.1	XM_019845839.2
LOC105060743	-1.86193	3.50182	15.7783	7.12152e-05	0.0018122	-1	XP_010942863.1	XM_010944561.3
LOC105060826	-2.79834	4.75052	19.4148	1.05191e-05	0.000415603	-1	XP_010942972.1	XM_010944670.3
LOC105060831	-2.21121	2.02924	19.1545	1.20551e-05	0.000461543	-1	XP_010942981.1	XM_010944679.3
LOC105060860	-3.15704	2.71833	27.3538	1.6943e-07	1.51542e-05	-1	XP_010943012.1	XM_010944710.3
LOC105060952	-1.63904	1.55464	11.882	0.00056679	0.00852172	-1	XP_010943145.1	XM_010944843.1
LOC105061078	-3.97685	3.23062	23.5808	1.19774e-06	7.29722e-05	-1	XP_010943330.1	XM_010945028.1
LOC105061111	-3.30129	1.6917	41.8481	9.86489e-11	3.09478e-08	-1	XP_010943371.1	XM_010945069.3
LOC105061166	-5.66087	4.29188	55.463	9.52325e-14	9.53186e-11	-1	XP_010943437.1	XM_010945135.3
LOC105061206	-2.69095	0.919101	25.2145	5.12958e-07	3.71788e-05	-1	XP_010943487.1	XM_010945185.2
LOC105061212	-3.2561	1.25825	28.4593	9.5691e-08	9.5623e-06	-1	XP_010943498.1	XM_010945196.3
LOC105061257	-2.73685	3.42992	14.4552	0.000143533	0.0030691	-1	XP_010943553.1	XM_010945251.3
LOC105061266	-3.9795	4.43126	11.7482	0.000609017	0.00898942	-1	XP_019701587.1	XM_019846028.2
LOC105061305	-2.77016	0.943442	14.6124	0.000132042	0.00289937	-1	XP_010943617.1	XM_010945315.3
LOC105061386	-2.24935	3.39019	11.9214	0.000554922	0.0083913	-1	XP_010943712.1	XM_010945410.2
LOC105061435	-6.99772	3.91339	18.7134	1.51915e-05	0.000553396	-1	XP_010943779.2	XM_010945477.3
LOC105061446	-2.36302	0.799829	18.3869	1.80293e-05	0.000626376	-1	XP_010943795.2	XM_010945493.2
LOC105061545	-5.49895	5.73754	17.9679	2.24665e-05	0.000740282	-1	XP_010943935.1	XM_010945633.3
LOC105061554	-7.28354	6.00907	49.8841	1.63098e-12	1.00828e-09	-1	XP_010943945.1	XM_010945643.3
LOC109504745	-2.37564	3.12326	15.1927	9.70769e-05	0.00230772	-1	XP_019708009.1	XM_019852450.2
LOC109505439	-3.81341	2.33952	15.0466	0.000104888	0.00244146	-1	XP_019703671.1	XM_019848112.1
LOC109505671	-2.11778	3.76658	11.7329	0.000614051	0.00903833	-1	XP_019704876.1	XM_019849317.2
LOC109505860	-2.62045	1.09346	18.0644	2.13556e-05	0.000717051	-1	XP_019706179.1	XM_019850620.1
LOC109505897	-6.47112	3.29893	25.757	3.87215e-07	2.98127e-05	-1	XP_019706326.1	XM_019850767.2
LOC109506061	-2.8123	2.63411	15.4458	8.4904e-05	0.00207478	-1	XP_019707184.1	XM_019851625.2
LOC109506236	-2.26667	1.83686	23.1712	1.482e-06	8.72556e-05	-1	XP_019708251.1	XM_019852692.2
LOC109506350	-2.95687	1.21398	17.2877	3.21257e-05	0.000957802	-1	XP_019708835.2	XM_019853276.2
LOC109506551	-3.77451	2.51305	22.134	2.54267e-06	0.000132946	-1	XP_019710036.1	XM_019854477.2
LOC109506759	-3.94996	0.962356	26.9154	2.12553e-07	1.80147e-05	-1	XP_019711148.1	XM_019855589.1
LOC109506760	-4.58082	2.09562	46.6724	8.39019e-12	3.83377e-09	-1	XP_019711149.1	XM_019855590.1
LOC114912631	-5.74461	3.76939	57.9798	2.6483e-14	3.27439e-11	-1	XP_029120188.1	XM_029264355.1
LOC114914445	-2.36592	1.63711	14.0479	0.000178212	0.00362268	-1	XP_029122177.1	XM_029266344.1
LOC105031981	2.72788	4.09383	12.1405	0.000493383	0.00773913	1	XP_019701701.1	XM_019846142.1
LOC105031992	3.42504	1.02421	18.5845	1.62533e-05	0.000581001	1	XP_010904611.1	XM_010906309.3
LOC105032003	2.88113	0.328051	26.9047	2.13741e-07	1.80427e-05	1	XP_029116700.1	XM_029260867.1
LOC105032170	2.36909	4.50898	13.3342	0.000260603	0.00481337	1	XP_010904839.1	XM_010906537.3
LOC105032171	2.26288	0.978996	18.6377	1.58061e-05	0.000568885	1	XP_010904840.2	XM_010906538.3
LOC105032213	2.70796	0.456733	15.9338	6.55984e-05	0.00168765	1	XP_010904892.1	XM_010906590.3
LOC105032230	1.95048	0.16977	11.6715	0.000634665	0.00927779	1	XP_010904916.1	XM_010906614.1
LOC105032265	3.7274	3.03134	16.9542	3.82926e-05	0.00109805	1	XP_010904965.1	XM_010906663.2
LOC105032270	5.11916	2.21508	24.223	8.58032e-07	5.58359e-05	1	XP_010904970.1	XM_010906668.1
LOC105032272	2.84017	2.12105	21.0944	4.37206e-06	0.000204669	1	XP_010904975.1	XM_010906673.2
LOC105032307	2.41612	3.59862	13.5085	0.000237491	0.00449916	1	XP_010905019.1	XM_010906717.3
LOC105032328	2.22549	2.02344	13.9414	0.000188598	0.00376105	1	XP_010905045.2	XM_010906743.3
LOC105032459	3.94049	6.55504	13.1394	0.000289154	0.0052304	1	XP_010905215.1	XM_010906913.3
LOC105032493	3.01065	0.681549	14.3673	0.000150391	0.00318014	1	XP_010905249.3	XM_010906947.3
LOC105032608	2.06842	4.53528	15.871	6.78111e-05	0.00174032	1	XP_010905393.1	XM_010907091.2
LOC105032613	1.87088	0.652471	11.6801	0.000631706	0.00924639	1	XP_010905400.1	XM_010907098.3
LOC105032712	5.01858	3.69114	14.8113	0.000118819	0.00268256	1	XP_010905536.1	XM_010907234.3
LOC105032773	2.27533	1.38678	14.4225	0.000146048	0.00311338	1	XP_019701995.1	XM_019846436.2
LOC105032796	7.86857	6.93494	53.7832	2.23874e-13	1.88224e-10	1	XP_010905665.1	XM_010907363.3
LOC105032826	1.94213	1.68287	13.2813	0.000268069	0.00493825	1	XP_010905733.1	XM_010907431.2
LOC105032891	2.26472	0.94422	14.0886	0.000174401	0.00356908	1	XP_010905785.1	XM_010907483.1
LOC105032921	1.98517	-0.0799157	16.4823	4.91063e-05	0.00133355	1	XP_010905816.1	XM_010907514.2
LOC105033016	1.83016	2.93585	14.8251	0.000117954	0.00266589	1	XP_029116957.1	XM_029261124.1
LOC105033050	1.9779	0.247151	12.702	0.000365266	0.00616466	1	XP_010906000.1	XM_010907698.3
LOC105033131	5.01616	4.05913	20.6529	5.50525e-06	0.000246727	1	XP_010906112.1	XM_010907810.2
LOC105033174	2.32507	0.766909	22.6409	1.95285e-06	0.000109167	1	XP_010906167.1	XM_010907865.3
LOC105033247	2.51421	1.68791	12.0615	0.00051473	0.0079787	1	XP_010906269.1	XM_010907967.3
LOC105033349	1.74532	1.30837	11.8462	0.000577776	0.0086252	1	XP_029117118.1	XM_029261285.1
LOC105033499	5.12145	2.06909	26.1113	3.22284e-07	2.54665e-05	1	XP_029117171.1	XM_029261338.1
LOC105033611	1.98606	2.97341	14.3557	0.000151323	0.00318385	1	XP_010906788.1	XM_010908486.3
LOC105033617	3.18755	2.24844	29.4797	5.65068e-08	6.30646e-06	1	XP_019702264.1	XM_019846705.2
LOC105033828	2.6132	1.58901	19.8822	8.23655e-06	0.000338942	1	XP_010907062.1	XM_010908760.2
LOC105033933	4.07314	1.29021	25.5478	4.31566e-07	3.27476e-05	1	XP_010907220.1	XM_010908918.3
LOC105033995	2.29426	2.98184	14.8928	0.000113794	0.00259137	1	XP_029117298.1	XM_029261465.1
LOC105034093	2.71947	1.42571	12.1251	0.000497473	0.0077797	1	XP_010907418.1	XM_010909116.3
LOC105034155	1.91229	0.00826802	13.8961	0.000193197	0.00383819	1	XP_019702447.1	XM_019846888.2
LOC105034344	1.65345	1.60502	11.6071	0.000657001	0.00953037	1	XP_010907772.1	XM_010909470.3
LOC105034477	2.85823	3.45981	11.7366	0.000612829	0.009033	1	XP_010907961.1	XM_010909659.3
LOC105034518	2.36296	1.34685	14.0791	0.000175279	0.00358037	1	XP_010908015.1	XM_010909713.3
LOC105034736	1.8246	4.72345	13.8188	0.00020131	0.00395348	1	XP_029118196.1	XM_029262363.1
LOC105034829	1.45721	0.27453	13.2696	0.00026974	0.00496033	1	XP_029118184.1	XM_029262351.1
LOC105034943	3.05278	1.77115	15.643	7.64948e-05	0.00190503	1	XP_029117615.1	XM_029261782.1
LOC105034955	3.55057	4.74286	16.5657	4.69942e-05	0.00129459	1	XP_010908615.1	XM_010910313.3
LOC105035033	1.83888	3.91577	13.4475	0.000245329	0.00462473	1	XP_010908727.1	XM_010910425.3
LOC105035225	2.47061	0.157771	13.9449	0.000188247	0.0037576	1	XP_010909006.1	XM_010910704.3
LOC105035232	3.93818	0.638376	59.2677	1.37614e-14	1.80782e-11	1	XP_010909010.1	XM_010910708.1
LOC105035322	3.68497	3.86636	19.2799	1.12888e-05	0.000438594	1	XP_019702854.1	XM_019847295.2
LOC105035342	3.93861	5.58001	16.6248	4.5552e-05	0.00126648	1	XP_010909192.1	XM_010910890.3
LOC105035354	3.28291	-0.496785	16.3392	5.29576e-05	0.00141079	1	XP_010909203.1	XM_010910901.2
LOC105035396	5.43422	4.8139	49.3189	2.17556e-12	1.20337e-09	1	XP_019702883.1	XM_019847324.2
LOC105035398	1.65267	0.766135	13.8883	0.000194006	0.003847	1	XP_010909249.1	XM_010910947.3
LOC105035472	2.14678	3.7399	12.8135	0.00034412	0.00589972	1	XP_010909340.1	XM_010911038.3
LOC105035475	3.59736	3.59746	45.8398	1.28331e-11	5.50487e-09	1	XP_010909343.1	XM_010911041.3
LOC105035499	1.39947	2.1162	14.4585	0.000143282	0.00306686	1	XP_010909372.1	XM_010911070.3
LOC105035678	3.75223	1.07162	20.9439	4.7293e-06	0.000217994	1	XP_010909619.1	XM_010911317.3
LOC105035689	5.1313	3.47351	14.6324	0.00013065	0.00288141	1	XP_019702964.1	XM_019847405.2
LOC105035741	1.7987	2.37794	21.4161	3.69648e-06	0.00018027	1	XP_010909719.1	XM_010911417.1
LOC105035943	2.73428	0.887402	13.1415	0.000288822	0.00522889	1	XP_010909963.1	XM_010911661.3
LOC105036299	2.51927	3.50175	15.1622	9.86564e-05	0.00233783	1	XP_010910365.1	XM_010912063.3
LOC105036401	2.99445	6.98845	18.0158	2.1908e-05	0.000729769	1	XP_010910471.1	XM_010912169.1
LOC105036566	4.00484	2.49012	52.4456	4.42329e-13	3.20597e-10	1	XP_010910652.1	XM_010912350.3
LOC105036696	3.04079	1.68067	15.4421	8.50722e-05	0.00207478	1	XP_010911036.1	XM_010912734.3
LOC105036845	1.82083	0.204621	12.4459	0.000418919	0.00689202	1	XP_010910874.1	XM_010912572.3
LOC105036949	4.47338	3.2603	19.0428	1.27821e-05	0.00048496	1	XP_010910966.1	XM_010912664.3
LOC105036954	3.0772	1.17063	20.4747	6.04258e-06	0.000266266	1	XP_010910973.2	XM_010912671.3
LOC105037552	3.21793	2.62642	14.2362	0.00016124	0.00334561	1	XP_010911502.1	XM_010913200.3
LOC105037638	2.33635	2.09928	11.9615	0.000543097	0.00828151	1	XP_010911581.1	XM_010913279.3
LOC105037657	4.3623	3.21075	17.7015	2.58421e-05	0.000813136	1	XP_010911601.2	XM_010913299.3
LOC105037709	2.49325	1.75719	13.7876	0.000204685	0.0039984	1	XP_010911649.1	XM_010913347.3
LOC105037889	3.24667	2.06727	14.2301	0.000161758	0.00335305	1	XP_010911812.1	XM_010913510.1
LOC105037910	2.64095	0.512232	20.2505	6.79347e-06	0.000290819	1	XP_019703848.1	XM_019848289.2
LOC105037914	3.26593	1.78054	15.0338	0.000105605	0.00244732	1	XP_010911850.1	XM_010913548.3
LOC105037941	3.88151	4.6465	13.3742	0.000255105	0.00474098	1	XP_010911879.1	XM_010913577.3
LOC105037970	2.76725	3.32441	39.5634	3.17574e-10	8.24086e-08	1	XP_029117636.1	XM_029261803.1
LOC105038000	1.63905	0.599334	14.5387	0.000137308	0.00297549	1	XP_010911999.1	XM_010913697.1
LOC105038034	4.32871	2.77896	15.7001	7.4222e-05	0.00186388	1	XP_010912020.1	XM_010913718.3
LOC105038156	2.80632	3.53016	31.3641	2.13898e-08	2.74142e-06	1	XP_010912205.1	XM_010913903.3
LOC105038195	2.10495	0.97076	19.6346	9.37581e-06	0.000377529	1	XP_029118344.1	XM_029262511.1
LOC105038205	2.75452	1.13625	14.4772	0.000141867	0.00304898	1	XP_010912232.1	XM_010913930.3
LOC105038216	2.03595	0.347428	13.4098	0.000250317	0.00467681	1	XP_010912243.1	XM_010913941.3
LOC105038262	8.13302	6.76947	51.7001	6.46592e-13	4.38411e-10	1	XP_010912308.1	XM_010914006.3
LOC105038295	2.4345	0.706024	17.4567	2.9392e-05	0.000895349	1	XP_010912357.1	XM_010914055.3
LOC105038303	2.04662	0.141659	14.996	0.00010774	0.00248584	1	XP_010912367.1	XM_010914065.2
LOC105038305	1.91447	0.186018	11.9672	0.000541462	0.00827107	1	XP_010912371.1	XM_010914069.3
LOC105038313	2.52511	0.784157	13.0591	0.000301812	0.00537469	1	XP_010912378.2	XM_010914076.2
LOC105038315	6.91593	4.61921	104.555	1.52868e-24	1.60656e-20	1	XP_029118877.1	XM_029263044.1
LOC105038351	4.54868	2.9204	38.2191	6.3231e-10	1.47673e-07	1	XP_010912440.1	XM_010914138.3
LOC105038416	1.54051	1.15528	14.5354	0.000137552	0.00297756	1	XP_010912528.1	XM_010914226.3
LOC105038427	1.84756	1.77899	14.8668	0.000115373	0.00261318	1	XP_019703818.1	XM_019848259.2
LOC105038428	2.65544	4.01868	11.987	0.000535728	0.00820136	1	XP_010912541.1	XM_010914239.3
LOC105038573	2.9324	0.497928	40.0908	2.42423e-10	6.61752e-08	1	XP_010912722.1	XM_010914420.3
LOC105038655	2.61339	-0.0858437	20.1548	7.14208e-06	0.000301916	1	XP_010912828.1	XM_010914526.2
LOC105038671	2.41775	1.66135	21.8462	2.95395e-06	0.000151068	1	XP_019703687.1	XM_019848128.2
LOC105038674	2.40831	1.90057	33.7248	6.3487e-09	9.88469e-07	1	XP_019703365.1	XM_019847806.2
LOC105038746	3.23765	0.841868	29.2066	6.5057e-08	7.01247e-06	1	XP_010912923.1	XM_010914621.3
LOC105038774	3.69033	2.40938	23.4164	1.30463e-06	7.83437e-05	1	XP_010912969.1	XM_010914667.1
LOC105038920	1.82524	0.985827	14.4996	0.000140188	0.00301908	1	XP_010913143.1	XM_010914841.3
LOC105038940	2.77947	2.51251	25.4256	4.59778e-07	3.43918e-05	1	XP_010913174.2	XM_010914872.3
LOC105038946	3.86075	1.44717	20.3081	6.59207e-06	0.000284515	1	XP_010913183.1	XM_010914881.2
LOC105039011	3.08521	3.76848	29.1184	6.80857e-08	7.19142e-06	1	XP_010913283.1	XM_010914981.3
LOC105039056	1.46566	3.5775	12.1238	0.000497821	0.0077797	1	XP_010913336.1	XM_010915034.3
LOC105039114	2.21352	2.23675	19.2524	1.14525e-05	0.000442499	1	XP_010913421.1	XM_010915119.3
LOC105039129	1.83498	2.0076	12.1533	0.000490004	0.00771462	1	XP_010913444.1	XM_010915142.3
LOC105039132	3.77567	1.69632	15.7423	7.2581e-05	0.00183584	1	XP_010913451.1	XM_010915149.2
LOC105039165	2.09313	1.53865	12.1503	0.000490795	0.0077158	1	XP_010913506.1	XM_010915204.2
LOC105039186	1.47754	0.0351841	11.9081	0.000558905	0.00843332	1	XP_010913548.1	XM_010915246.3
LOC105039201	3.94624	2.22138	18.1819	2.00778e-05	0.000685089	1	XP_010913578.1	XM_010915276.3
LOC105039327	2.1897	3.07652	17.7929	2.46303e-05	0.000792809	1	XP_010913747.1	XM_010915445.3
LOC105039329	4.48713	4.84661	16.8599	4.02426e-05	0.00114318	1	XP_029118626.1	XM_029262793.1
LOC105039378	3.8254	2.56936	15.7035	7.40856e-05	0.00186269	1	XP_010913820.1	XM_010915518.1
LOC105039402	2.71902	2.06699	14.3769	0.000149625	0.00317032	1	XP_029118888.1	XM_029263055.1
LOC105039552	1.62003	2.62772	11.6628	0.000637631	0.00929585	1	XP_010914043.1	XM_010915741.1
LOC105039555	1.64676	0.784878	11.8683	0.000570961	0.00857216	1	XP_010914046.2	XM_010915744.3
LOC105039584	2.82812	3.96459	16.9223	3.89424e-05	0.00111365	1	XP_010914078.1	XM_010915776.3
LOC105039634	2.9115	1.90497	42.098	8.68106e-11	2.76466e-08	1	XP_010914151.1	XM_010915849.3
LOC105039745	2.47122	0.380392	19.27	1.13473e-05	0.000440054	1	XP_029117982.1	XM_029262149.1
LOC105039812	3.2659	1.47431	23.3305	1.36421e-06	8.1001e-05	1	XP_010914397.1	XM_010916095.3
LOC105039838	5.54169	6.0035	31.5037	1.99059e-08	2.59878e-06	1	XP_010914428.1	XM_010916126.3
LOC105039875	1.75245	1.00472	11.791	0.000595181	0.00882237	1	XP_010914489.1	XM_010916187.2
LOC105039898	1.87545	2.05377	17.1082	3.53086e-05	0.00102791	1	XP_010914517.1	XM_010916215.2
LOC105039962	3.88837	1.85926	16.0091	6.30388e-05	0.00164394	1	XP_010914603.1	XM_010916301.2
LOC105040046	1.99949	-0.205813	15.5895	7.86894e-05	0.00195274	1	XP_019703854.1	XM_019848295.2
LOC105040131	2.16279	4.67414	15.9826	6.39266e-05	0.00165876	1	XP_010914823.1	XM_010916521.2
LOC105040139	2.88397	1.09333	21.346	3.83427e-06	0.00018527	1	XP_010914841.1	XM_010916539.3
LOC105040282	2.01463	3.99595	17.7245	2.55319e-05	0.000807001	1	XP_010915045.1	XM_010916743.3
LOC105040301	2.48073	0.751071	15.6338	7.68668e-05	0.00191203	1	XP_010915073.2	XM_010916771.3
LOC105040317	1.87971	2.37526	14.541	0.000137141	0.00297549	1	XP_010915101.1	XM_010916799.3
LOC105040382	3.11067	0.523383	36.8032	1.30679e-09	2.62636e-07	1	XP_010915174.1	XM_010916872.3
LOC105040395	2.07999	0.858659	12.3008	0.000452771	0.00729256	1	XP_010915203.1	XM_010916901.3
LOC105040402	2.3966	0.702935	17.8064	2.44556e-05	0.000789604	1	XP_010915208.1	XM_010916906.2
LOC105040417	2.24385	1.2496	12.7	0.000365657	0.00616466	1	XP_010915226.1	XM_010916924.3
LOC105040466	2.00546	1.99499	15.8844	6.73298e-05	0.00173008	1	XP_010915302.1	XM_010917000.3
LOC105040482	2.46109	1.88509	18.5617	1.64491e-05	0.000584025	1	XP_010915331.1	XM_010917029.3
LOC105040537	3.56641	1.97804	21.1813	4.17823e-06	0.000197798	1	XP_029119048.1	XM_029263215.1
LOC105040563	2.88809	0.995021	34.3494	4.60537e-09	7.93444e-07	1	XP_010915439.1	XM_010917137.3
LOC105040565	2.04921	2.70669	12.2621	0.000462253	0.00738867	1	XP_010915448.1	XM_010917146.3
LOC105040580	2.41803	4.07459	19.2821	1.12757e-05	0.000438594	1	XP_010915467.1	XM_010917165.2
LOC105040587	5.1934	8.8984	21.5123	3.51568e-06	0.000172954	1	XP_010915478.1	XM_010917176.3
LOC105040645	1.46767	3.80042	12.7641	0.000353328	0.00601834	1	XP_019705016.1	XM_019849457.2
LOC105040713	1.64384	-0.349524	11.6625	0.000637738	0.00929585	1	XP_010915673.1	XM_010917371.3
LOC105040726	3.2495	2.07208	28.182	1.10425e-07	1.07955e-05	1	XP_010915685.3	XM_010917383.3
LOC105040813	1.49336	1.95608	15.085	0.000102779	0.00240838	1	XP_010915814.1	XM_010917512.3
LOC105040848	1.6234	3.62473	12.2265	0.000471164	0.0074969	1	XP_010915873.1	XM_010917571.3
LOC105040881	2.6337	1.88298	15.8238	6.95214e-05	0.0017777	1	XP_010915922.1	XM_010917620.3
LOC105040916	3.12884	2.67617	29.7655	4.876e-08	5.66235e-06	1	XP_019704834.1	XM_019849275.1
LOC105041014	2.28918	-0.20521	13.9268	0.00019007	0.00378209	1	XP_010916098.1	XM_010917796.3
LOC105041030	2.55279	0.760055	17.7319	2.5433e-05	0.000805772	1	XP_019704737.1	XM_019849178.2
LOC105041031	2.22357	0.406351	21.2913	3.94519e-06	0.000189324	1	XP_010916126.2	XM_010917824.3
LOC105041036	4.21359	4.1972	13.5466	0.000232714	0.00443867	1	XP_010916130.1	XM_010917828.3
LOC105041046	2.61172	0.661829	19.9935	7.77042e-06	0.00032278	1	XP_010916143.1	XM_010917841.3
LOC105041050	1.66843	2.56223	14.7579	0.000122231	0.00273608	1	XP_010916177.1	XM_010917875.3
LOC105041059	1.75885	0.400666	14.8008	0.000119485	0.0026889	1	XP_010916153.1	XM_010917851.3
LOC105041064	3.17718	3.88253	24.2015	8.67625e-07	5.59405e-05	1	XP_010916157.1	XM_010917855.2
LOC105041092	2.84666	5.19316	17.202	3.36082e-05	0.000992149	1	XP_010916195.1	XM_010917893.3
LOC105041097	3.42008	4.04433	23.8659	1.03288e-06	6.42309e-05	1	XP_010916201.1	XM_010917899.3
LOC105041259	2.53092	0.31448	17.4762	2.90925e-05	0.000890096	1	XP_010916443.1	XM_010918141.3
LOC105041260	2.46993	2.01668	14.5544	0.00013617	0.00297522	1	XP_010916445.1	XM_010918143.3
LOC105041286	3.67758	1.99333	24.4939	7.45438e-07	4.93908e-05	1	XP_010916488.1	XM_010918186.3
LOC105041291	2.47996	2.26024	14.4061	0.000147326	0.00312793	1	XP_010916538.1	XM_010918236.3
LOC105041358	1.78622	0.0150302	16.8645	4.0146e-05	0.00114318	1	XP_010916602.1	XM_010918300.3
LOC105041409	3.7619	4.46693	32.1118	1.4555e-08	2.01271e-06	1	XP_010916681.1	XM_010918379.3
LOC105041422	3.45264	4.03485	16.3361	5.30425e-05	0.00141127	1	XP_010916697.1	XM_010918395.3
LOC105041439	2.22095	2.04419	13.3559	0.000257605	0.00477057	1	XP_019704503.1	XM_019848944.2
LOC105041446	1.90124	-0.244073	11.6609	0.000638259	0.00929699	1	XP_029118980.1	XM_029263147.1
LOC105041448	2.5381	1.26418	13.0753	0.000299218	0.00535139	1	XP_010916727.1	XM_010918425.3
LOC105041526	2.07456	1.49251	15.465	8.40468e-05	0.00206376	1	XP_010916782.1	XM_010918480.3
LOC105041534	2.63037	0.922538	16.2986	5.41052e-05	0.00143409	1	XP_029119588.1	XM_029263755.1
LOC105041543	3.39247	0.65348	33.969	5.59983e-09	9.19554e-07	1	XP_029119589.1	XM_029263756.1
LOC105041550	2.09993	0.0606773	18.297	1.89003e-05	0.000651256	1	XP_010916801.2	XM_010918499.3
LOC105041697	2.9855	1.70971	24.7494	6.52884e-07	4.47945e-05	1	XP_010916993.1	XM_010918691.2
LOC105041718	1.98058	1.21934	11.7992	0.000592558	0.00879588	1	XP_010917024.1	XM_010918722.3
LOC105041757	2.90662	3.27552	13.3529	0.000258025	0.00477414	1	XP_029119962.1	XM_029264129.1
LOC105041764	1.99388	3.10624	16.5515	4.73454e-05	0.00130085	1	XP_010917092.1	XM_010918790.2
LOC105041816	4.2771	2.47941	64.5082	9.61337e-16	2.02063e-12	1	XP_010917158.1	XM_010918856.2
LOC105041836	1.86164	2.80882	19.5012	1.00534e-05	0.000400924	1	XP_010917185.1	XM_010918883.3
LOC105041850	1.74783	3.96774	13.2712	0.000269519	0.00496033	1	XP_010917202.1	XM_010918900.3
LOC105041855	1.56627	0.432509	12.0521	0.000517348	0.00801337	1	XP_010917213.1	XM_010918911.3
LOC105041886	3.10695	2.43566	19.6964	9.07716e-06	0.000367616	1	XP_010917250.1	XM_010918948.3
LOC105041959	2.56337	0.504337	11.7148	0.000620042	0.00910739	1	XP_010917340.1	XM_010919038.1
LOC105041968	2.21196	2.40905	13.7068	0.000213674	0.00413175	1	XP_010917352.1	XM_010919050.3
LOC105041998	1.99131	0.517694	26.4118	2.75844e-07	2.23859e-05	1	XP_010917393.1	XM_010919091.3
LOC105042018	1.50673	0.37008	14.2158	0.000163	0.0033662	1	XP_010917422.1	XM_010919120.3
LOC105042024	2.42894	1.73695	11.524	0.000687028	0.00986472	1	XP_029119603.1	XM_029263770.1
LOC105042026	1.74502	1.4542	14.5605	0.000135733	0.00296876	1	XP_010917433.1	XM_010919131.3
LOC105042071	2.14782	1.02569	11.6265	0.000650204	0.00944481	1	XP_029119458.1	XM_029263625.1
LOC105042100	3.46773	1.85368	17.7612	2.50438e-05	0.000798863	1	XP_010917500.1	XM_010919198.3
LOC105042221	4.04669	3.73773	16.0605	6.13518e-05	0.00160392	1	XP_010917644.2	XM_010919342.3
LOC105042225	4.63718	2.56694	18.3677	1.82119e-05	0.000631677	1	XP_010917647.1	XM_010919345.1
LOC105042292	2.10656	0.0635006	22.0142	2.70639e-06	0.000139426	1	XP_010917734.1	XM_010919432.3
LOC105042319	2.39631	4.11645	22.6512	1.9424e-06	0.000109167	1	XP_010917774.2	XM_010919472.3
LOC105042369	2.67681	0.374098	15.0427	0.000105106	0.00244383	1	XP_010917842.1	XM_010919540.1
LOC105042416	3.1448	2.20893	13.306	0.00026456	0.00487787	1	XP_010917914.1	XM_010919612.3
LOC105042432	2.74724	0.0167498	39.9451	2.61199e-10	7.03864e-08	1	XP_010917941.1	XM_010919639.3
LOC105042530	2.20026	1.51434	16.3898	5.15628e-05	0.00138949	1	XP_010918127.1	XM_010919825.2
LOC105042643	3.37695	3.33656	23.939	9.9439e-07	6.23913e-05	1	XP_019705414.1	XM_019849855.2
LOC105042828	1.67829	-0.130667	13.8811	0.000194743	0.00385545	1	XP_010918466.1	XM_010920164.1
LOC105042858	1.71986	0.493113	16.3659	5.22168e-05	0.00139993	1	XP_010918503.1	XM_010920201.3
LOC105042906	1.55236	0.511693	13.5076	0.000237598	0.00449916	1	XP_010918574.1	XM_010920272.3
LOC105043026	2.95265	3.36515	22.0702	2.62863e-06	0.00013676	1	XP_029120181.1	XM_029264348.1
LOC105043050	1.76206	0.464824	11.8631	0.000572562	0.00859006	1	XP_019705394.1	XM_019849835.2
LOC105043124	4.70709	5.17585	12.2711	0.000460037	0.00736444	1	XP_010918844.1	XM_010920542.2
LOC105043180	1.76772	0.989484	20.0228	7.65233e-06	0.00031977	1	XP_019705274.1	XM_019849715.2
LOC105043189	2.73057	4.16632	12.9083	0.000327131	0.00569401	1	XP_019705688.1	XM_019850129.2
LOC105043334	2.33774	1.66062	21.8466	2.95345e-06	0.000151068	1	XP_019705549.1	XM_019849990.2
LOC105043343	3.09021	3.6663	24.4935	7.456e-07	4.93908e-05	1	XP_010919154.1	XM_010920852.3
LOC105043352	3.90071	2.87519	13.8063	0.000202656	0.00397353	1	XP_010919167.1	XM_010920865.3
LOC105043372	3.88409	1.7039	15.5622	7.98365e-05	0.00197422	1	XP_010919194.3	XM_010920892.3
LOC105043445	1.89017	0.385604	20.4624	6.08157e-06	0.000266487	1	XP_029119920.1	XM_029264087.1
LOC105043471	1.83226	2.85515	12.0972	0.000504984	0.00785487	1	XP_010919331.1	XM_010921029.3
LOC105043481	1.80928	1.00456	13.7938	0.00020401	0.00399264	1	XP_010919344.1	XM_010921042.3
LOC105043487	1.99858	2.56851	16.8187	4.11267e-05	0.00116383	1	XP_010919351.1	XM_010921049.3
LOC105043566	1.87737	0.757436	14.3603	0.000150949	0.00318346	1	XP_019705462.2	XM_019849903.2
LOC105043569	2.8173	1.40382	22.5773	2.01855e-06	0.000111947	1	XP_010919440.1	XM_010921138.3
LOC105043602	1.62264	1.00981	15.0349	0.000105543	0.00244732	1	XP_010919493.1	XM_010921191.3
LOC105043603	1.92391	0.845444	17.2023	3.36031e-05	0.000992149	1	XP_010919494.1	XM_010921192.3
LOC105043650	1.74896	0.657165	12.2007	0.000477709	0.00756097	1	XP_019705516.1	XM_019849957.2
LOC105043724	2.96269	1.0097	25.6183	4.16079e-07	3.16868e-05	1	XP_019705962.1	XM_019850403.2
LOC105043741	2.2165	1.25589	12.8992	0.000328725	0.00571297	1	XP_010919724.1	XM_010921422.2
LOC105043746	4.30697	5.94584	22.183	2.47861e-06	0.000131229	1	XP_010919730.1	XM_010921428.3
LOC105043754	3.4702	2.53328	15.0021	0.000107391	0.0024805	1	XP_010920101.1	XM_010921799.3
LOC105043831	2.14037	1.60216	14.9776	0.000108794	0.00250464	1	XP_010919850.1	XM_010921548.3
LOC105043851	2.16171	1.29077	11.7937	0.000594299	0.00881551	1	XP_010919872.1	XM_010921570.3
LOC105044124	3.03821	0.774588	18.9173	1.3651e-05	0.000513291	1	XP_010920219.1	XM_010921917.3
LOC105044143	2.86166	0.460993	16.5935	4.631e-05	0.00128077	1	XP_010920246.1	XM_010921944.2
LOC105044153	4.12738	3.09935	15.7645	7.17355e-05	0.00182102	1	XP_010920260.1	XM_010921958.3
LOC105044192	2.35779	0.640178	20.286	6.66873e-06	0.000286646	1	XP_010920307.1	XM_010922005.3
LOC105044239	2.33491	1.45269	17.5222	2.83965e-05	0.000872612	1	XP_029120160.1	XM_029264327.1
LOC105044241	1.59626	-0.216926	13.8512	0.000197869	0.00390518	1	XP_010920369.1	XM_010922067.2
LOC105044249	2.42282	0.0302068	22.4737	2.13043e-06	0.000116278	1	XP_029120163.1	XM_029264330.1
LOC105044254	2.25775	-0.219303	14.2656	0.00015874	0.00330025	1	XP_010920376.1	XM_010922074.1
LOC105044258	2.97368	0.759524	13.9973	0.000183075	0.00369706	1	XP_010920381.1	XM_010922079.3
LOC105044259	1.80826	0.536671	13.2186	0.00027718	0.00504419	1	XP_029118485.1	XM_029262652.1
LOC105044287	2.79865	5.04801	21.5598	3.4297e-06	0.000170021	1	XP_010920409.1	XM_010922107.3
LOC105044318	2.68144	2.17019	17.8196	2.42872e-05	0.000786584	1	XP_010920476.1	XM_010922174.3
LOC105044326	2.31333	0.187621	14.2727	0.000158146	0.00329115	1	XP_010920482.2	XM_010922180.3
LOC105044358	2.30828	-0.341343	16.0267	6.24547e-05	0.00163073	1	XP_010920523.1	XM_010922221.3
LOC105044362	1.53034	0.641266	13.2425	0.000273669	0.00500286	1	XP_010920527.1	XM_010922225.3
LOC105044363	4.15283	2.12272	27.7962	1.34791e-07	1.25362e-05	1	XP_010920529.1	XM_010922227.3
LOC105044426	1.61681	1.74199	16.3244	5.33712e-05	0.00141769	1	XP_010920614.1	XM_010922312.3
LOC105044481	2.08677	1.06049	12.1632	0.000487425	0.00769159	1	XP_010920703.1	XM_010922401.3
LOC105044536	1.76326	1.17573	12.1823	0.000482456	0.00762462	1	XP_010920771.1	XM_010922469.2
LOC105044615	1.97737	0.89226	13.058	0.000301989	0.00537469	1	XP_010920869.1	XM_010922567.2
LOC105044632	1.97986	1.91235	12.4645	0.000414769	0.00684303	1	XP_010920901.1	XM_010922599.3
LOC105044635	2.09497	2.25468	12.4565	0.000416545	0.00686695	1	XP_010920903.1	XM_010922601.3
LOC105044678	4.19394	6.1004	22.7797	1.81672e-06	0.000104048	1	XP_010920965.1	XM_010922663.2
LOC105044680	2.64773	1.89585	18.2404	1.947e-05	0.000666616	1	XP_010920975.1	XM_010922673.3
LOC105044702	3.66657	1.83705	19.9949	7.7647e-06	0.00032278	1	XP_029120285.1	XM_029264452.1
LOC105044794	2.07764	3.32758	12.933	0.000322841	0.00564542	1	XP_010921112.1	XM_010922810.3
LOC105044795	1.98541	0.936519	12.3083	0.000450944	0.00727987	1	XP_010921113.1	XM_010922811.2
LOC105044837	3.04643	0.887255	14.1422	0.000169495	0.00348251	1	XP_029120344.1	XM_029264511.1
LOC105044854	1.4564	2.2793	12.251	0.00046501	0.00741489	1	XP_010921198.1	XM_010922896.3
LOC105044864	2.12546	0.216656	18.4666	1.72908e-05	0.000606736	1	XP_010921208.1	XM_010922906.3
LOC105044866	1.64151	1.66636	15.9413	6.53384e-05	0.00168716	1	XP_010921213.1	XM_010922911.3
LOC105044886	2.42373	0.889007	25.0772	5.50809e-07	3.95135e-05	1	XP_010921259.1	XM_010922957.2
LOC105044904	3.58236	2.53498	12.4154	0.000425808	0.00697589	1	XP_010921289.1	XM_010922987.3
LOC105044951	2.22563	1.46092	18.5709	1.63697e-05	0.00058299	1	XP_010921359.1	XM_010923057.3
LOC105044976	1.70829	1.47591	12.0088	0.000529498	0.00812374	1	XP_010921401.2	XM_010923099.3
LOC105044983	2.4869	4.04052	30.4692	3.39215e-08	4.07427e-06	1	XP_010921412.2	XM_010923110.2
LOC105045051	2.70331	2.05233	13.997	0.000183103	0.00369706	1	XP_010921549.1	XM_010923247.3
LOC105045056	1.76964	1.96934	11.8418	0.000579151	0.00863346	1	XP_010921517.1	XM_010923215.3
LOC105045112	2.84174	1.29871	18.6615	1.56099e-05	0.000563753	1	XP_010921572.2	XM_010923270.3
LOC105045267	1.76748	-0.0842693	12.6397	0.000377633	0.00633477	1	XP_010921788.1	XM_010923486.2
LOC105045343	5.06343	6.22115	13.9515	0.000187584	0.00375149	1	XP_010921890.2	XM_010923588.2
LOC105045344	5.41135	6.8846	12.5818	0.000389528	0.00648771	1	XP_010921891.1	XM_010923589.1
LOC105045348	3.11648	2.37431	16.5736	4.67978e-05	0.00129087	1	XP_010921894.1	XM_010923592.3
LOC105045378	2.06868	0.967367	14.0951	0.000173793	0.00356385	1	XP_010921940.1	XM_010923638.3
LOC105045390	2.91625	0.492967	26.3172	2.89704e-07	2.33306e-05	1	XP_010921955.1	XM_010923653.3
LOC105045398	5.26313	4.17001	17.9427	2.27657e-05	0.000747677	1	XP_010921966.1	XM_010923664.3
LOC105045485	3.64583	6.45843	11.7349	0.000613399	0.00903506	1	XP_010922121.1	XM_010923819.3
LOC105045648	2.63804	2.79987	14.3274	0.000153617	0.00322242	1	XP_029120684.1	XM_029264851.1
LOC105045652	1.7985	-0.134715	17.5981	2.72858e-05	0.000845901	1	XP_010922312.2	XM_010924010.3
LOC105045697	2.55822	2.37512	11.9607	0.000543352	0.00828151	1	XP_010922365.1	XM_010924063.3
LOC105045728	3.74757	0.966354	20.9232	4.78065e-06	0.000219878	1	XP_010922400.1	XM_010924098.1
LOC105045749	4.17961	0.858532	34.3081	4.70408e-09	7.9738e-07	1	XP_010922433.1	XM_010924131.3
LOC105045816	1.99631	-0.261158	20.6594	5.48672e-06	0.000246422	1	XP_010922529.1	XM_010924227.3
LOC105045857	2.26018	-0.387455	22.3763	2.24125e-06	0.000120483	1	XP_010922581.1	XM_010924279.3
LOC105045862	2.69267	2.13455	23.7467	1.09886e-06	6.7733e-05	1	XP_010922589.1	XM_010924287.3
LOC105045886	2.5767	3.17438	16.8008	4.15157e-05	0.0011713	1	XP_010922618.1	XM_010924316.3
LOC105045908	3.38778	2.6005	17.0872	3.57017e-05	0.00103384	1	XP_019706510.1	XM_019850951.2
LOC105045931	1.86098	4.63545	17.2491	3.27854e-05	0.000976085	1	XP_010922676.1	XM_010924374.3
LOC105045937	2.38185	-0.0316795	21.486	3.56427e-06	0.000174633	1	XP_010922683.1	XM_010924381.3
LOC105045940	3.85089	2.37593	21.1023	4.35409e-06	0.000204669	1	XP_010922687.1	XM_010924385.3
LOC105045946	3.83867	2.94534	16.36	5.23797e-05	0.00140072	1	XP_010922695.1	XM_010924393.2
LOC105045958	2.35155	1.498	14.4727	0.000142203	0.00305288	1	XP_010922713.1	XM_010924411.2
LOC105045960	1.64146	1.21335	12.2205	0.000472666	0.0075112	1	XP_010922720.1	XM_010924418.3
LOC105045977	4.56997	5.23844	17.3366	3.13106e-05	0.000937157	1	XP_010922739.1	XM_010924437.3
LOC105046000	1.75288	0.644251	14.4709	0.000142339	0.00305288	1	XP_010922766.3	XM_010924464.3
LOC105046035	7.23739	6.45993	22.2975	2.33506e-06	0.00012457	1	XP_010922819.1	XM_010924517.3
LOC105046036	2.21157	1.15369	13.59	0.000227398	0.00435308	1	XP_010922820.1	XM_010924518.3
LOC105046069	4.06047	4.22192	11.5872	0.000664087	0.00962652	1	XP_010922868.2	XM_010924566.3
LOC105046073	2.32018	1.13822	14.2848	0.000157125	0.00327392	1	XP_010922870.1	XM_010924568.2
LOC105046082	5.65631	5.04782	33.2054	8.29219e-09	1.24495e-06	1	XP_010922883.1	XM_010924581.2
LOC105046105	3.0558	2.51034	12.9673	0.000316978	0.00557537	1	XP_010922908.1	XM_010924606.3
LOC105046146	3.35447	4.62671	15.3494	8.93489e-05	0.00215865	1	XP_010922972.1	XM_010924670.3
LOC105046190	1.96328	0.96988	13.855	0.000197466	0.00390089	1	XP_010923013.1	XM_010924711.2
LOC105046195	3.26077	1.87483	28.9682	7.35746e-08	7.69385e-06	1	XP_010923018.1	XM_010924716.2
LOC105046244	2.36851	2.36564	12.2603	0.000462708	0.00739032	1	XP_010923076.1	XM_010924774.3
LOC105046293	1.85187	2.2148	14.6109	0.000132147	0.00289937	1	XP_029120713.1	XM_029264880.1
LOC105046309	3.05572	3.51636	23.9693	9.78819e-07	6.19278e-05	1	XP_010923172.3	XM_010924870.3
LOC105046381	2.65805	1.98815	13.3788	0.000254487	0.00474098	1	XP_019706153.1	XM_019850594.2
LOC105046390	2.78692	3.22983	17.4733	2.91378e-05	0.000890184	1	XP_010923261.1	XM_010924959.3
LOC105046397	1.73031	2.13321	11.9597	0.000543632	0.00828151	1	XP_010923275.2	XM_010924973.3
LOC105046456	4.79616	6.90367	24.76	6.49303e-07	4.47945e-05	1	XP_010923356.1	XM_010925054.3
LOC105046504	4.13993	4.11207	13.0503	0.000303234	0.00538772	1	XP_010923395.1	XM_010925093.3
LOC105046527	1.6403	0.0676839	12.8579	0.000336061	0.00579464	1	XP_010923441.1	XM_010925139.3
LOC105046729	2.77033	1.37275	27.2471	1.79043e-07	1.58789e-05	1	XP_010923752.1	XM_010925450.3
LOC105046753	2.40413	2.96554	16.6505	4.49391e-05	0.00125594	1	XP_010923749.1	XM_010925447.3
LOC105046977	7.29262	6.55716	19.0599	1.26676e-05	0.000482357	1	XP_010924031.1	XM_010925729.3
LOC105046997	2.22184	-0.00560571	15.5533	8.0213e-05	0.00197887	1	XP_010924059.1	XM_010925757.3
LOC105047104	2.49621	0.765662	36.5289	1.50418e-09	2.9548e-07	1	XP_010924212.1	XM_010925910.3
LOC105047180	1.66487	3.93432	11.9933	0.000533909	0.00817947	1	XP_010924292.1	XM_010925990.3
LOC105047208	4.20603	2.23252	27.9848	1.22273e-07	1.15768e-05	1	XP_010924332.1	XM_010926030.3
LOC105047228	2.9909	0.119742	34.3226	4.66935e-09	7.9738e-07	1	XP_010924347.1	XM_010926045.3
LOC105047250	2.89362	3.68403	13.0256	0.000307259	0.00543169	1	XP_010924389.1	XM_010926087.3
LOC105047256	3.79954	3.26281	14.2421	0.000160737	0.00333847	1	XP_019706625.1	XM_019851066.1
LOC105047303	4.73166	2.30473	17.8503	2.38986e-05	0.000776392	1	XP_010924477.1	XM_010926175.3
LOC105047310	2.27531	2.28353	22.5431	2.05483e-06	0.000113064	1	XP_019706694.1	XM_019851135.2
LOC105047322	1.71802	0.888278	12.6732	0.00037093	0.00623228	1	XP_010924505.1	XM_010926203.3
LOC105047328	1.56514	0.839604	14.3046	0.000155482	0.00325182	1	XP_010924514.1	XM_010926212.3
LOC105047364	2.32355	2.60743	19.9042	8.14219e-06	0.000336229	1	XP_010924576.1	XM_010926274.3
LOC105047459	1.99856	3.00799	12.0475	0.000518606	0.00802103	1	XP_010924682.1	XM_010926380.3
LOC105047535	3.4339	4.08717	14.0884	0.000174413	0.00356908	1	XP_010924795.1	XM_010926493.3
LOC105047550	1.93726	1.55335	11.9787	0.000538126	0.00822608	1	XP_010924817.1	XM_010926515.3
LOC105047585	2.0971	3.69196	13.3773	0.000254681	0.00474098	1	XP_010924874.1	XM_010926572.3
LOC105047596	2.32799	3.37066	13.6369	0.000221778	0.0042589	1	XP_010924886.1	XM_010926584.3
LOC105047618	1.78639	1.47329	16.6377	4.52426e-05	0.00126121	1	XP_010924917.1	XM_010926615.2
LOC105047664	2.10456	0.150089	16.2552	5.53569e-05	0.00146174	1	XP_010924999.2	XM_010926697.3
LOC105047692	3.38899	1.49638	18.8255	1.43241e-05	0.000528913	1	XP_019706942.2	XM_019851383.2
LOC105047716	2.85134	1.43945	18.1553	2.036e-05	0.000692471	1	XP_010925069.1	XM_010926767.3
LOC105047720	2.33136	0.736966	18.2713	1.9157e-05	0.000659018	1	XP_010925074.1	XM_010926772.3
LOC105047767	1.53766	-0.340134	12.9076	0.000327245	0.00569401	1	XP_019706789.1	XM_019851230.1
LOC105047771	4.48448	2.29126	26.6997	2.37657e-07	1.97443e-05	1	XP_019706944.2	XM_019851385.2
LOC105047829	1.62842	0.404922	12.3253	0.000446864	0.00723623	1	XP_010925226.2	XM_010926924.3
LOC105047848	4.55042	3.26761	15.191	9.71659e-05	0.00230772	1	XP_010925255.1	XM_010926953.3
LOC105047872	2.17603	2.36197	26.7537	2.31108e-07	1.92764e-05	1	XP_010925290.1	XM_010926988.3
LOC105047880	2.24845	1.04413	13.8256	0.000200587	0.00394668	1	XP_010925299.2	XM_010926997.3
LOC105047917	1.92075	3.71765	11.93	0.000552368	0.00838028	1	XP_010925356.1	XM_010927054.3
LOC105047924	2.81072	7.00396	14.7922	0.000120033	0.0026926	1	XP_010925368.1	XM_010927066.3
LOC105047929	6.26443	6.92563	43.7628	3.70688e-11	1.29858e-08	1	XP_010925377.1	XM_010927075.3
LOC105047941	2.31453	0.967098	21.8986	2.87438e-06	0.000147718	1	XP_010925395.1	XM_010927093.3
LOC105047967	1.77251	1.43656	11.9226	0.000554577	0.0083913	1	XP_010925428.1	XM_010927126.3
LOC105047989	2.40579	2.0958	12.5009	0.00040675	0.00673719	1	XP_010925460.1	XM_010927158.3
LOC105048065	3.13901	5.00055	19.3609	1.08202e-05	0.000425899	1	XP_010925553.2	XM_010927251.3
LOC105048098	2.47201	0.428693	24.0048	9.60956e-07	6.10984e-05	1	XP_010925597.1	XM_010927295.3
LOC105048114	2.09972	4.70898	14.7521	0.000122613	0.00274028	1	XP_010925619.1	XM_010927317.2
LOC105048119	1.92479	0.708891	13.789	0.000204529	0.0039984	1	XP_010925625.1	XM_010927323.2
LOC105048147	1.71765	1.28935	12.707	0.000364297	0.00616022	1	XP_010925663.3	XM_010927361.3
LOC105048165	1.99907	0.393115	19.7174	8.97824e-06	0.000365017	1	XP_010925682.1	XM_010927380.3
LOC105048166	4.52538	4.7737	12.0962	0.000505247	0.00785487	1	XP_010925686.1	XM_010927384.3
LOC105048220	2.88918	0.494452	16.772	4.21512e-05	0.00118764	1	XP_010925763.1	XM_010927461.3
LOC105048295	3.90808	2.30088	17.5986	2.72791e-05	0.000845901	1	XP_010925866.1	XM_010927564.3
LOC105048386	2.94772	0.698059	22.9465	1.66574e-06	9.59241e-05	1	XP_010925985.1	XM_010927683.3
LOC105048450	2.80593	2.66646	35.0634	3.19141e-09	5.73336e-07	1	XP_010926055.1	XM_010927753.2
LOC105048477	2.26152	0.480468	17.5716	2.76694e-05	0.00085527	1	XP_010926085.1	XM_010927783.3
LOC105048514	1.95899	1.84339	14.3511	0.000151693	0.00318844	1	XP_010926141.2	XM_010927839.3
LOC105048530	1.88867	1.16213	14.798	0.00011966	0.0026889	1	XP_010926156.2	XM_010927854.2
LOC105048569	4.09994	2.4099	14.3986	0.000147912	0.0031372	1	XP_010926213.1	XM_010927911.3
LOC105048585	1.76972	0.789412	11.8968	0.000562301	0.00847597	1	XP_019707195.1	XM_019851636.1
LOC105048711	2.93806	1.73321	12.2721	0.000459792	0.00736444	1	XP_010926435.1	XM_010928133.3
LOC105048752	2.06453	0.329359	14.2158	0.000163	0.0033662	1	XP_010926493.1	XM_010928191.3
LOC105048765	2.85307	1.93183	15.3171	9.08883e-05	0.00218829	1	XP_010926510.1	XM_010928208.3
LOC105048843	1.61145	0.564993	13.1195	0.000292232	0.00526794	1	XP_010926618.1	XM_010928316.2
LOC105048907	5.2647	3.5098	45.3876	1.61654e-11	6.79561e-09	1	XP_010926691.1	XM_010928389.2
LOC105049108	3.89219	3.61395	29.7483	4.9193e-08	5.68125e-06	1	XP_019706464.2	XM_019850905.2
LOC105049152	5.0123	4.286	15.4204	8.60521e-05	0.00209344	1	XP_019707276.1	XM_019851717.2
LOC105049155	3.3802	1.63535	34.9118	3.44982e-09	6.12442e-07	1	XP_010927032.1	XM_010928730.1
LOC105049360	1.62246	3.11861	12.3046	0.000451843	0.00728319	1	XP_019707543.1	XM_019851984.2
LOC105049387	3.58271	2.45364	20.8844	4.87844e-06	0.000223713	1	XP_010927312.1	XM_010929010.2
LOC105049394	1.4655	2.90141	14.4162	0.000146538	0.0031175	1	XP_019708135.1	XM_019852576.1
LOC105049516	3.40521	2.13635	25.9564	3.49219e-07	2.73889e-05	1	XP_010927482.1	XM_010929180.3
LOC105049518	3.08254	3.11731	17.6011	2.7243e-05	0.000845901	1	XP_029121752.1	XM_029265919.1
LOC105049530	1.69555	1.24173	14.9286	0.000111656	0.00255933	1	XP_029121758.1	XM_029265925.1
LOC105049543	2.73859	-0.0290342	32.6101	1.12631e-08	1.63268e-06	1	XP_010927521.1	XM_010929219.2
LOC105049578	2.98744	0.337974	16.5084	4.84362e-05	0.00131876	1	XP_010927581.1	XM_010929279.2
LOC105049642	2.12067	1.01815	15.9969	6.34448e-05	0.00164839	1	XP_010927665.1	XM_010929363.3
LOC105049701	1.53406	0.0388519	14.0102	0.000181826	0.0036819	1	XP_019707773.1	XM_019852214.1
LOC105049886	2.57048	3.23727	17.7976	2.45698e-05	0.000792075	1	XP_029121882.1	XM_029266049.1
LOC105049923	2.64333	0.702147	21.1716	4.19939e-06	0.000198353	1	XP_010928023.1	XM_010929721.3
LOC105049947	1.93557	1.02931	18.7307	1.50538e-05	0.000550287	1	XP_019707668.1	XM_019852109.2
LOC105049948	1.6915	0.981183	16.6155	4.57762e-05	0.00127103	1	XP_010928061.1	XM_010929759.3
LOC105049949	2.57514	4.84019	15.2923	9.20906e-05	0.00220426	1	XP_010928062.1	XM_010929760.3
LOC105049960	5.28542	6.25317	23.4055	1.312e-06	7.83437e-05	1	XP_010928084.2	XM_010929782.3
LOC105050009	3.04347	2.30197	12.7448	0.000356998	0.00606118	1	XP_019707363.1	XM_019851804.2
LOC105050035	5.14793	6.78413	20.4285	6.19016e-06	0.000269381	1	XP_010928193.1	XM_010929891.3
LOC105050037	2.46464	1.69667	15.3149	9.09939e-05	0.00218833	1	XP_010928195.2	XM_010929893.3
LOC105050121	2.41966	5.07043	18.4047	1.78617e-05	0.000622612	1	XP_010928311.1	XM_010930009.3
LOC105050144	1.88677	1.74208	13.734	0.000210605	0.00407991	1	XP_010928345.2	XM_010930043.3
LOC105050158	2.07164	2.15703	11.5549	0.000675723	0.00975482	1	XP_029121959.1	XM_029266126.1
LOC105050164	2.43974	2.22401	15.5708	7.94713e-05	0.0019675	1	XP_010928376.1	XM_010930074.3
LOC105050188	1.96199	3.42219	11.9245	0.000554009	0.00838957	1	XP_010928413.1	XM_010930111.3
LOC105050272	2.26238	0.16623	14.705	0.000125712	0.00279316	1	XP_010928525.3	XM_010930223.3
LOC105050289	2.1879	1.70696	14.6605	0.000128714	0.00285282	1	XP_010928551.1	XM_010930249.3
LOC105050297	2.96798	4.39721	17.876	2.35774e-05	0.00076833	1	XP_010928558.1	XM_010930256.3
LOC105050306	3.1575	8.21101	15.7398	7.26773e-05	0.00183606	1	XP_010928569.1	XM_010930267.3
LOC105050437	3.09856	1.34706	12.8831	0.00033156	0.00574531	1	XP_010928758.1	XM_010930456.3
LOC105050457	2.18867	0.698523	14.9507	0.000110356	0.00253505	1	XP_019707730.1	XM_019852171.1
LOC105050486	2.0704	-0.00165202	12.7753	0.00035123	0.00599699	1	XP_010928833.1	XM_010930531.3
LOC105050519	1.92853	1.99258	17.9762	2.23685e-05	0.000740282	1	XP_010928878.1	XM_010930576.3
LOC105050533	3.12221	2.29536	19.3326	1.09815e-05	0.000430636	1	XP_010928896.1	XM_010930594.3
LOC105050573	3.25537	0.958425	29.3185	6.14054e-08	6.72229e-06	1	XP_010928961.1	XM_010930659.1
LOC105050590	3.11012	1.73397	32.2241	1.37375e-08	1.925e-06	1	XP_010928975.1	XM_010930673.2
LOC105050594	1.61589	1.21344	13.6592	0.000219161	0.00422681	1	XP_019707817.1	XM_019852258.2
LOC105050629	5.36501	10.7631	23.4074	1.31076e-06	7.83437e-05	1	XP_010929025.1	XM_010930723.3
LOC105050739	3.41115	3.18318	33.8272	6.02295e-09	9.44958e-07	1	XP_010929169.1	XM_010930867.3
LOC105050758	2.97942	3.13248	14.759	0.000122161	0.00273608	1	XP_010929198.1	XM_010930896.3
LOC105050779	1.51682	0.692074	13.6362	0.000221871	0.0042589	1	XP_010929233.1	XM_010930931.2
LOC105050820	1.92506	1.58268	14.9304	0.00011155	0.00255933	1	XP_010929293.1	XM_010930991.3
LOC105050835	2.38732	2.84163	14.8711	0.000115115	0.00261015	1	XP_010929317.1	XM_010931015.3
LOC105050838	5.93355	4.69979	65.7869	5.02407e-16	1.32001e-12	1	XP_010929320.1	XM_010931018.3
LOC105050843	2.23897	1.54335	13.1791	0.000283085	0.00513831	1	XP_010929367.1	XM_010931065.3
LOC105050852	2.72186	0.504529	22.6446	1.94909e-06	0.000109167	1	XP_010929340.1	XM_010931038.3
LOC105050916	3.41624	2.0035	19.3433	1.09201e-05	0.000429029	1	XP_010929447.1	XM_010931145.2
LOC105051062	3.52218	3.3871	12.7738	0.000351505	0.00599699	1	XP_010929640.1	XM_010931338.3
LOC105051080	2.20202	1.0947	23.9629	9.82099e-07	6.19278e-05	1	XP_010929663.1	XM_010931361.3
LOC105051098	3.61026	4.74607	14.5478	0.000136648	0.00297549	1	XP_010929690.1	XM_010931388.3
LOC105051100	2.36629	0.252363	13.0741	0.000299407	0.00535139	1	XP_010929692.1	XM_010931390.3
LOC105051210	1.32545	0.315492	11.8069	0.000590112	0.00877018	1	XP_010929835.1	XM_010931533.3
LOC105051235	1.78471	0.551257	12.1454	0.0004921	0.00772475	1	XP_010929872.1	XM_010931570.3
LOC105051603	1.6138	2.0563	11.8485	0.00057709	0.00862183	1	XP_010930435.1	XM_010932133.2
LOC105051634	2.09898	0.163962	17.3552	3.10056e-05	0.000930616	1	XP_010930460.1	XM_010932158.3
LOC105051656	3.54126	2.12496	17.1479	3.45785e-05	0.00101368	1	XP_010930483.1	XM_010932181.3
LOC105051696	1.58214	0.92452	11.4935	0.000698407	0.00999988	1	XP_010930553.1	XM_010932251.2
LOC105051859	2.04433	1.26048	14.2154	0.000163033	0.0033662	1	XP_010930804.1	XM_010932502.3
LOC105051897	2.14438	0.756648	16.063	6.12683e-05	0.00160373	1	XP_010930843.1	XM_010932541.3
LOC105051977	4.57426	2.50387	19.5708	9.69405e-06	0.000388113	1	XP_010930947.1	XM_010932645.3
LOC105052005	1.39032	0.0930859	11.8076	0.000589888	0.00877018	1	XP_010930980.2	XM_010932678.2
LOC105052054	2.20088	2.14623	14.6083	0.000132328	0.0029003	1	XP_029122567.1	XM_029266734.1
LOC105052063	1.66765	1.63091	13.2583	0.00027138	0.00497743	1	XP_010931063.1	XM_010932761.3
LOC105052092	4.55482	4.72468	47.4831	5.54816e-12	2.91542e-09	1	XP_010931095.1	XM_010932793.3
LOC105052094	2.08799	2.2924	13.5331	0.000234393	0.00446259	1	XP_010931100.1	XM_010932798.3
LOC105052102	1.43982	1.08144	15.0719	0.000103495	0.00241707	1	XP_029122553.1	XM_029266720.1
LOC105052208	2.6659	0.524002	23.3751	1.33292e-06	7.93672e-05	1	XP_010931247.1	XM_010932945.3
LOC105052236	2.87544	0.250903	32.7323	1.05766e-08	1.55461e-06	1	XP_010931290.1	XM_010932988.3
LOC105052259	1.63194	0.302993	13.4423	0.000246013	0.00462932	1	XP_019708873.1	XM_019853314.2
LOC105052328	2.2375	2.01183	13.9831	0.00018446	0.00370666	1	XP_010931403.3	XM_010933101.3
LOC105052358	4.7695	4.27063	14.5494	0.00013653	0.00297549	1	XP_010931440.1	XM_010933138.3
LOC105052359	3.01707	2.60136	12.0795	0.000509798	0.00791392	1	XP_010931442.1	XM_010933140.3
LOC105052408	2.84067	1.40409	20.1416	7.19163e-06	0.000302928	1	XP_010931512.1	XM_010933210.3
LOC105052430	3.08818	3.74528	17.0326	3.67426e-05	0.00105793	1	XP_010931532.1	XM_010933230.2
LOC105052491	2.06846	0.403942	20.1864	7.02515e-06	0.000298306	1	XP_010931620.1	XM_010933318.3
LOC105052508	2.59501	-0.123549	15.0692	0.000103642	0.00241781	1	XP_010931641.1	XM_010933339.3
LOC105052625	2.52194	0.999488	16.8464	4.05307e-05	0.00114968	1	XP_010931801.1	XM_010933499.3
LOC105052721	1.90905	1.21977	12.3454	0.000442069	0.00718627	1	XP_010931946.1	XM_010933644.3
LOC105052929	1.82618	1.21089	18.1492	2.0426e-05	0.000693594	1	XP_010932217.1	XM_010933915.3
LOC105052943	2.28887	0.829084	14.0619	0.000176895	0.00360287	1	XP_010932230.1	XM_010933928.3
LOC105052987	2.55319	1.38504	24.0024	9.62156e-07	6.10984e-05	1	XP_010932278.1	XM_010933976.3
LOC105052995	2.6649	1.48698	16.7181	4.33651e-05	0.00121694	1	XP_010932291.1	XM_010933989.3
LOC105053032	2.24089	0.946391	14.3015	0.000155738	0.00325393	1	XP_010932334.1	XM_010934032.2
LOC105053054	3.00362	5.37285	11.777	0.000599665	0.0088763	1	XP_010932368.1	XM_010934066.3
LOC105053137	3.78759	4.18739	23.423	1.30012e-06	7.83015e-05	1	XP_010932488.2	XM_010934186.3
LOC105053190	3.12076	1.72516	40.9404	1.56945e-10	4.45788e-08	1	XP_010932570.1	XM_010934268.2
LOC105053191	2.07359	1.8969	22.7292	1.86508e-06	0.000105952	1	XP_010932571.1	XM_010934269.3
LOC105053286	2.42001	0.563615	27.7626	1.37154e-07	1.26998e-05	1	XP_010932694.3	XM_010934392.3
LOC105053315	2.00524	1.45671	15.5553	8.01277e-05	0.00197887	1	XP_010932717.1	XM_010934415.3
LOC105053353	3.90798	2.1021	35.9148	2.06132e-09	3.92541e-07	1	XP_010932758.1	XM_010934456.3
LOC105053380	3.12049	0.804149	28.1323	1.13299e-07	1.09743e-05	1	XP_010932807.1	XM_010934505.1
LOC105053432	2.36532	1.971	11.5025	0.000695034	0.00995837	1	XP_010932878.1	XM_010934576.3
LOC105053434	2.69102	1.21002	15.391	8.74025e-05	0.00212138	1	XP_029122929.1	XM_029267096.1
LOC105053466	1.66741	0.492371	11.8873	0.000565182	0.00850362	1	XP_010932929.1	XM_010934627.3
LOC105053496	2.71188	0.518437	15.1433	9.96497e-05	0.00235606	1	XP_019708799.2	XM_019853240.2
LOC105053519	3.78143	5.39162	14.641	0.000130051	0.00287439	1	XP_010933016.1	XM_010934714.3
LOC105053535	2.54007	-0.117449	17.7802	2.47952e-05	0.000796457	1	XP_010933043.1	XM_010934741.3
LOC105053563	2.22368	1.51718	14.5623	0.000135602	0.00296876	1	XP_010933077.1	XM_010934775.3
LOC105053585	3.01509	2.21701	21.2765	3.97576e-06	0.000190357	1	XP_010933108.1	XM_010934806.3
LOC105053645	2.66462	5.23483	12.9617	0.000317935	0.00558285	1	XP_010933198.1	XM_010934896.1
LOC105053659	2.67724	0.63974	20.5342	5.85754e-06	0.000260068	1	XP_010933213.1	XM_010934911.3
LOC105053692	3.75126	0.75745	21.8127	3.00601e-06	0.000152986	1	XP_010933247.1	XM_010934945.3
LOC105053727	2.04069	-0.172175	20.2993	6.62256e-06	0.000285245	1	XP_010933290.1	XM_010934988.2
LOC105053824	2.41541	1.36867	14.073	0.000175851	0.00358508	1	XP_029123145.1	XM_029267312.1
LOC105053861	1.97526	0.545589	12.974	0.000315851	0.00556486	1	XP_010933478.1	XM_010935176.3
LOC105053970	1.84686	1.607	12.1476	0.000491521	0.00772144	1	XP_010933626.2	XM_010935324.3
LOC105054000	3.0707	2.11189	16.429	5.05066e-05	0.00136628	1	XP_010933668.1	XM_010935366.3
LOC105054012	2.36641	3.04469	18.0874	2.1099e-05	0.000713874	1	XP_010933686.2	XM_010935384.3
LOC105054019	1.53917	0.312068	12.2121	0.000474816	0.00752651	1	XP_010933690.2	XM_010935388.2
LOC105054034	4.09586	4.16564	15.4927	8.2825e-05	0.00203614	1	XP_010933713.1	XM_010935411.3
LOC105054041	2.37845	1.88333	22.4692	2.13537e-06	0.000116278	1	XP_010933721.1	XM_010935419.2
LOC105054065	1.91213	1.49637	12.0321	0.000522914	0.00807578	1	XP_010933760.1	XM_010935458.3
LOC105054148	1.87939	0.630699	18.4051	1.78581e-05	0.000622612	1	XP_010933892.1	XM_010935590.3
LOC105054311	1.9296	0.266475	14.8947	0.000113684	0.00259137	1	XP_010934111.1	XM_010935809.3
LOC105054324	3.21655	1.75856	12.331	0.000445507	0.00721983	1	XP_010934122.1	XM_010935820.3
LOC105054365	2.16331	0.982736	15.1519	9.91982e-05	0.00234802	1	XP_019709213.2	XM_019853654.2
LOC105054398	3.19329	1.46554	33.9392	5.68609e-09	9.2648e-07	1	XP_010934181.1	XM_010935879.2
LOC105054420	1.8857	1.23009	12.2512	0.000464966	0.00741489	1	XP_010934216.1	XM_010935914.2
LOC105054437	1.88395	0.189136	15.1195	0.000100918	0.00237536	1	XP_010934242.3	XM_010935940.3
LOC105054449	2.53664	1.86989	17.0186	3.70152e-05	0.00106433	1	XP_010934254.2	XM_010935952.3
LOC105054460	1.8978	0.712686	21.3994	3.72889e-06	0.00018143	1	XP_010934269.1	XM_010935967.3
LOC105054462	2.30655	-0.201283	15.7097	7.38459e-05	0.00185888	1	XP_010934271.1	XM_010935969.2
LOC105054483	3.34279	3.80878	25.3496	4.78243e-07	3.51475e-05	1	XP_010934311.1	XM_010936009.3
LOC105054521	2.03486	1.78676	12.6038	0.00038496	0.00642691	1	XP_010934351.1	XM_010936049.3
LOC105054524	2.47125	0.345193	16.6482	4.49936e-05	0.00125594	1	XP_010934359.1	XM_010936057.2
LOC105054548	2.1466	-0.138754	15.1254	0.000100601	0.00237056	1	XP_029123242.1	XM_029267409.1
LOC105054607	6.21941	7.59738	20.0109	7.70034e-06	0.000321138	1	XP_010934467.1	XM_010936165.3
LOC105054609	2.78796	3.35845	12.1183	0.000499296	0.00778747	1	XP_010934470.1	XM_010936168.3
LOC105054611	3.05888	2.16799	22.0759	2.62082e-06	0.000136692	1	XP_010934471.1	XM_010936169.3
LOC105054648	1.53103	-0.0136622	12.935	0.000322489	0.00564397	1	XP_010934519.1	XM_010936217.2
LOC105054679	3.2452	1.02095	15.442	8.50783e-05	0.00207478	1	XP_010934554.3	XM_010936252.3
LOC105054681	2.37255	-0.169074	12.0925	0.000506244	0.00786456	1	XP_019709552.1	XM_019853993.1
LOC105054703	2.91468	4.09141	15.5789	7.91331e-05	0.00196144	1	XP_010934575.1	XM_010936273.3
LOC105054731	2.51472	3.19254	12.4179	0.00042523	0.00697185	1	XP_010934612.1	XM_010936310.3
LOC105054742	1.61602	3.75941	11.5605	0.000673691	0.00973886	1	XP_010934628.1	XM_010936326.3
LOC105054779	1.8285	1.03671	12.8715	0.000333617	0.00576651	1	XP_010934671.1	XM_010936369.3
LOC105054822	2.96381	5.79843	16.3933	5.14659e-05	0.00138865	1	XP_010934725.1	XM_010936423.3
LOC105054830	2.86382	0.363181	28.9076	7.59128e-08	7.89907e-06	1	XP_029123357.1	XM_029267524.1
LOC105054875	3.09239	5.37848	20.2773	6.699e-06	0.00028736	1	XP_019709515.1	XM_019853956.2
LOC105054926	2.028	2.29638	15.0263	0.000106024	0.00245432	1	XP_010934877.1	XM_010936575.3
LOC105054970	4.22616	4.22007	53.3249	2.82699e-13	2.20076e-10	1	XP_010934940.1	XM_010936638.2
LOC105054989	2.90688	3.20354	20.9881	4.6215e-06	0.000214436	1	XP_010934975.1	XM_010936673.3
LOC105054999	1.82354	1.10769	13.7636	0.000207309	0.00404215	1	XP_029123399.1	XM_029267566.1
LOC105055031	1.8241	0.984804	12.0745	0.000511153	0.00792909	1	XP_010935028.1	XM_010936726.3
LOC105055041	4.62359	2.21397	14.2844	0.000157162	0.00327392	1	XP_010935039.1	XM_010936737.3
LOC105055049	1.9304	-0.0924847	14.9522	0.000110271	0.00253505	1	XP_029123741.1	XM_029267908.1
LOC105055159	3.38637	2.42603	24.2856	8.3056e-07	5.4216e-05	1	XP_010935204.1	XM_010936902.3
LOC105055275	3.99571	5.36286	14.4163	0.000146527	0.0031175	1	XP_019709410.1	XM_019853851.2
LOC105055315	1.74954	0.796893	16.7416	4.28324e-05	0.0012036	1	XP_029123309.1	XM_029267476.1
LOC105055320	3.75048	4.19705	11.6557	0.000640063	0.00931681	1	XP_010935394.1	XM_010937092.1
LOC105055355	3.16415	1.63339	20.6172	5.60908e-06	0.000250845	1	XP_019708343.1	XM_019852784.1
LOC105055464	1.41474	1.58409	11.539	0.00068151	0.00981813	1	XP_010935582.1	XM_010937280.3
LOC105055497	2.77968	1.64972	13.0673	0.000300492	0.00536166	1	XP_010935642.1	XM_010937340.3
LOC105055501	2.08412	1.98745	22.2382	2.40833e-06	0.00012783	1	XP_019709674.1	XM_019854115.2
LOC105055516	2.9529	0.808967	19.2838	1.12657e-05	0.000438594	1	XP_010935659.1	XM_010937357.2
LOC105055520	2.60892	-0.353434	22.3038	2.32746e-06	0.00012448	1	XP_029123319.1	XM_029267486.1
LOC105055529	1.8233	0.810706	16.5314	4.78508e-05	0.0013079	1	XP_029123323.1	XM_029267490.1
LOC105055536	3.46281	0.210376	25.3898	4.68382e-07	3.47877e-05	1	XP_010935670.1	XM_010937368.1
LOC105055562	1.65774	2.38278	13.6409	0.000221309	0.0042559	1	XP_010935705.1	XM_010937403.3
LOC105055593	2.23869	2.16261	13.1819	0.00028267	0.00513521	1	XP_010935759.3	XM_010937457.3
LOC105055605	3.30231	2.03803	18.701	1.529e-05	0.000555938	1	XP_010935783.1	XM_010937481.3
LOC105055613	4.52465	3.97491	45.2524	1.73205e-11	7.13844e-09	1	XP_010935798.1	XM_010937496.3
LOC105055677	2.8806	2.34437	22.1561	2.51359e-06	0.000132141	1	XP_010935897.1	XM_010937595.3
LOC105055692	1.84723	0.343257	12.8396	0.000339354	0.00583324	1	XP_010935917.1	XM_010937615.3
LOC105055726	2.92219	4.47506	19.7464	8.84263e-06	0.0003609	1	XP_010935980.2	XM_010937678.3
LOC105055793	1.94713	0.737544	13.727	0.00021139	0.00409135	1	XP_010936084.1	XM_010937782.3
LOC105055801	1.33192	0.544152	12.2717	0.000459871	0.00736444	1	XP_010936099.1	XM_010937797.3
LOC105055818	2.07945	-0.0813493	22.2481	2.39596e-06	0.000127495	1	XP_019709715.1	XM_019854156.2
LOC105055880	1.92491	0.0244215	12.2934	0.000454567	0.00731029	1	XP_010936190.1	XM_010937888.3
LOC105055910	3.61794	2.32203	21.2132	4.10916e-06	0.000194967	1	XP_010936236.2	XM_010937934.2
LOC105055986	1.59338	0.525534	12.9262	0.000324008	0.00565641	1	XP_010936336.1	XM_010938034.2
LOC105055987	2.44207	4.70328	15.7727	7.1426e-05	0.00181536	1	XP_010936338.1	XM_010938036.3
LOC105056032	2.12733	0.498125	12.6898	0.000367659	0.00618722	1	XP_010936396.2	XM_010938094.3
LOC105056065	1.4407	0.748156	12.0106	0.000528976	0.00812374	1	XP_010936431.1	XM_010938129.3
LOC105056155	2.69402	3.45712	14.0869	0.000174557	0.00356908	1	XP_010936557.1	XM_010938255.3
LOC105056197	1.89148	1.49256	17.584	2.74894e-05	0.000850957	1	XP_010936609.1	XM_010938307.3
LOC105056204	2.32972	3.18842	18.0495	2.15236e-05	0.000721539	1	XP_010936619.1	XM_010938317.3
LOC105056639	1.75463	-0.310707	13.9288	0.00018987	0.00378209	1	XP_010937205.1	XM_010938903.2
LOC105056641	2.69345	1.47529	17.1256	3.49866e-05	0.00102277	1	XP_010937208.1	XM_010938906.3
LOC105056660	2.23641	0.0128589	14.6137	0.000131953	0.00289937	1	XP_010937248.1	XM_010938946.3
LOC105056666	5.42973	6.5395	13.4457	0.000245572	0.00462516	1	XP_010937253.1	XM_010938951.3
LOC105056671	2.73271	2.10814	12.5415	0.00039801	0.00662373	1	XP_010937262.1	XM_010938960.3
LOC105056679	3.44093	1.50994	18.7237	1.5109e-05	0.000551347	1	XP_010937275.1	XM_010938973.2
LOC105056695	2.08172	0.808216	11.5803	0.000666545	0.00965125	1	XP_010937298.1	XM_010938996.3
LOC105056712	3.35675	1.30535	17.4592	2.93538e-05	0.000895349	1	XP_010937318.1	XM_010939016.3
LOC105056720	7.66474	4.03362	42.9566	5.59676e-11	1.86728e-08	1	XP_010937334.1	XM_010939032.1
LOC105056732	1.97366	1.37366	12.6932	0.000366997	0.00618102	1	XP_019709965.1	XM_019854406.2
LOC105056765	1.89773	0.796929	13.2534	0.000272086	0.00498169	1	XP_019710000.1	XM_019854441.2
LOC105056781	1.30803	1.0227	11.8428	0.000578849	0.00863346	1	XP_010937389.1	XM_010939087.3
LOC105056788	1.41676	1.88306	12.7769	0.000350918	0.0059967	1	XP_010937403.2	XM_010939101.3
LOC105056828	2.41401	2.50293	15.455	8.4493e-05	0.0020723	1	XP_010937457.1	XM_010939155.1
LOC105056879	1.52119	0.883828	12.3168	0.00044889	0.00725786	1	XP_010937524.1	XM_010939222.3
LOC105056896	1.62093	2.56682	12.2777	0.000458392	0.00736444	1	XP_010937563.1	XM_010939261.3
LOC105056959	2.02528	3.82289	20.507	5.94131e-06	0.000262906	1	XP_010937656.1	XM_010939354.3
LOC105056961	2.25857	0.152437	16.3616	5.2336e-05	0.00140072	1	XP_010937659.1	XM_010939357.2
LOC105056971	2.16214	-0.0986349	11.5315	0.000684253	0.00985089	1	XP_010937675.1	XM_010939373.3
LOC105057028	1.96022	0.195015	17.5352	2.82044e-05	0.000867977	1	XP_010937762.1	XM_010939460.3
LOC105057073	2.9236	3.4796	40.3722	2.09906e-10	5.8827e-08	1	XP_029123945.1	XM_029268112.1
LOC105057163	3.63013	1.67943	14.4447	0.000144338	0.00308318	1	XP_010937956.1	XM_010939654.3
LOC105057243	2.56388	0.481344	12.1189	0.000499124	0.00778747	1	XP_010938083.1	XM_010939781.3
LOC105057261	3.97937	3.54412	16.2577	5.52843e-05	0.00146166	1	XP_010938117.1	XM_010939815.3
LOC105057267	1.56002	0.451941	13.5771	0.000228961	0.00437901	1	XP_010938127.1	XM_010939825.3
LOC105057270	1.39687	2.66936	12.4778	0.000411811	0.00679957	1	XP_010938132.1	XM_010939830.3
LOC105057280	2.43671	1.61406	24.2039	8.66546e-07	5.59405e-05	1	XP_010938149.1	XM_010939847.3
LOC105057307	2.41443	1.75445	17.0369	3.66612e-05	0.00105704	1	XP_010938192.1	XM_010939890.3
LOC105057321	1.77448	0.495503	13.5089	0.000237439	0.00449916	1	XP_010938211.2	XM_010939909.3
LOC105057334	2.79949	1.5037	18.0159	2.19066e-05	0.000729769	1	XP_010938231.2	XM_010939929.3
LOC105057358	2.9941	0.533913	18.2249	1.963e-05	0.000670899	1	XP_019710327.1	XM_019854768.2
LOC105057359	2.12115	1.49167	14.6725	0.000127899	0.00283877	1	XP_029124164.1	XM_029268331.1
LOC105057363	2.33212	0.41808	18.3514	1.83686e-05	0.000635015	1	XP_019710263.1	XM_019854704.2
LOC105057480	2.07981	2.9459	12.2201	0.000472778	0.0075112	1	XP_010938402.1	XM_010940100.3
LOC105057503	2.15326	4.65147	19.7257	8.93918e-06	0.000364133	1	XP_010938434.1	XM_010940132.2
LOC105057511	2.54161	4.55278	15.4358	8.53548e-05	0.00207888	1	XP_010938446.1	XM_010940144.1
LOC105057678	3.13737	3.14438	18.8477	1.41578e-05	0.000523914	1	XP_010938664.1	XM_010940362.3
LOC105057682	3.63164	3.89917	15.3082	9.13172e-05	0.00219109	1	XP_010938669.1	XM_010940367.3
LOC105057735	3.38778	1.00293	25.4135	4.62659e-07	3.44845e-05	1	XP_010938731.1	XM_010940429.2
LOC105057929	2.99868	3.50092	21.6492	3.27354e-06	0.000164216	1	XP_010938954.1	XM_010940652.3
LOC105057983	2.55781	0.748673	15.5975	7.83562e-05	0.00194677	1	XP_010939040.1	XM_010940738.2
LOC105058016	3.06175	0.242314	24.4893	7.47241e-07	4.93908e-05	1	XP_010939071.1	XM_010940769.1
LOC105058049	2.29379	0.303482	18.0745	2.12422e-05	0.000716679	1	XP_010939130.1	XM_010940828.2
LOC105058185	2.9473	0.472892	19.2481	1.14787e-05	0.000442701	1	XP_029124410.1	XM_029268577.1
LOC105058192	1.53266	0.538654	12.8014	0.000346351	0.00592831	1	XP_010939346.1	XM_010941044.3
LOC105058268	1.8218	1.07094	12.9563	0.000318853	0.0055943	1	XP_019710687.2	XM_019855128.2
LOC105058341	4.62435	6.03151	12.9309	0.000323204	0.00564707	1	XP_010939530.1	XM_010941228.3
LOC105058449	3.88479	3.82846	20.7456	5.2453e-06	0.000237099	1	XP_029124303.1	XM_029268470.1
LOC105058486	3.14063	1.14451	18.8863	1.38742e-05	0.000517061	1	XP_010939738.1	XM_010941436.3
LOC105058491	2.03303	1.23557	14.3652	0.000150562	0.00318057	1	XP_019710541.1	XM_019854982.1
LOC105058526	1.69363	0.0962386	12.8238	0.000342235	0.00587699	1	XP_010939782.2	XM_010941480.3
LOC105058560	5.34069	2.13538	44.686	2.31302e-11	8.83953e-09	1	XP_010939824.1	XM_010941522.3
LOC105058579	1.86905	0.515527	11.806	0.000590409	0.00877018	1	XP_010939844.1	XM_010941542.3
LOC105058599	4.33276	2.21033	22.5699	2.02631e-06	0.000112082	1	XP_010939872.1	XM_010941570.3
LOC105058700	2.83348	0.858682	33.8941	5.81949e-09	9.40922e-07	1	XP_010940015.1	XM_010941713.2
LOC105058836	2.23829	0.280013	13.1154	0.000292882	0.00527514	1	XP_019710669.1	XM_019855110.2
LOC105058934	1.83151	2.8375	12.8681	0.000334231	0.00576781	1	XP_010940323.1	XM_010942021.3
LOC105058972	1.59664	0.357479	14.3578	0.000151153	0.00318346	1	XP_010940369.1	XM_010942067.3
LOC105059033	1.98415	0.549656	12.3335	0.000444893	0.00721543	1	XP_010940468.1	XM_010942166.3
LOC105059062	4.06708	2.09668	29.2199	6.4613e-08	7.00052e-06	1	XP_010940514.1	XM_010942212.3
LOC105059101	3.92667	0.650595	44.9132	2.05969e-11	8.01715e-09	1	XP_010940609.1	XM_010942307.3
LOC105059135	2.72593	-0.168544	24.2053	8.65942e-07	5.59405e-05	1	XP_010940654.1	XM_010942352.2
LOC105059197	2.90718	5.15456	16.1745	5.77674e-05	0.00151777	1	XP_010940740.1	XM_010942438.3
LOC105059217	3.27151	1.25298	22.644	1.94969e-06	0.000109167	1	XP_010940753.1	XM_010942451.1
LOC105059224	1.9883	0.735483	13.3471	0.000258828	0.00478479	1	XP_010940758.1	XM_010942456.2
LOC105059323	2.86676	2.33241	23.7173	1.11578e-06	6.85747e-05	1	XP_029116113.1	XM_029260280.1
LOC105059431	3.0382	6.14253	17.437	2.96994e-05	0.000902391	1	XP_010941025.1	XM_010942723.3
LOC105059451	4.30499	0.930272	47.0741	6.83515e-12	3.34112e-09	1	XP_010941051.1	XM_010942749.3
LOC105059481	2.00195	1.59538	18.1396	2.05291e-05	0.000695968	1	XP_010941083.1	XM_010942781.3
LOC105059505	2.28754	1.27711	16.1307	5.91184e-05	0.00155132	1	XP_010941127.1	XM_010942825.3
LOC105059534	1.59026	1.29303	15.3653	8.86018e-05	0.00214553	1	XP_010941320.1	XM_010943018.1
LOC105059607	2.03908	4.06317	12.6228	0.000381062	0.0063872	1	XP_019711061.1	XM_019855502.2
LOC105059626	3.83063	3.65371	15.3501	8.9314e-05	0.00215865	1	XP_010941299.1	XM_010942997.3
LOC105059633	3.545	4.43082	14.5073	0.000139616	0.00300983	1	XP_010941308.1	XM_010943006.3
LOC105059647	3.73542	2.67831	12.7641	0.00035333	0.00601834	1	XP_010941329.1	XM_010943027.3
LOC105059691	3.61032	3.12773	50.5788	1.14477e-12	7.29148e-10	1	XP_010941404.1	XM_010943102.3
LOC105059714	2.03822	0.244905	12.8393	0.00033941	0.00583324	1	XP_010941432.1	XM_010943130.3
LOC105059727	1.98634	0.754941	13.6533	0.00021986	0.0042319	1	XP_019710925.1	XM_019855366.2
LOC105059896	3.87223	4.68835	27.3721	1.67833e-07	1.50756e-05	1	XP_010941696.1	XM_010943394.2
LOC105059905	2.39413	1.21504	16.1789	5.76324e-05	0.00151611	1	XP_010941713.1	XM_010943411.3
LOC105060056	3.14024	3.95026	17.9893	2.22149e-05	0.000736491	1	XP_010941946.1	XM_010943644.3
LOC105060124	2.47806	0.183858	13.56	0.000231054	0.00441101	1	XP_010942041.1	XM_010943739.3
LOC105060165	3.15381	3.40134	35.9039	2.07298e-09	3.92541e-07	1	XP_019711315.2	XM_019855756.2
LOC105060227	2.28117	1.45927	13.4396	0.000246369	0.00463188	1	XP_019711303.1	XM_019855744.1
LOC105060251	4.27101	5.26658	33.8548	5.93815e-09	9.44958e-07	1	XP_019711302.1	XM_019855743.2
LOC105060259	1.46116	2.0479	14.6572	0.00012894	0.00285282	1	XP_010942186.1	XM_010943884.3
LOC105060273	2.27865	-0.315822	17.9012	2.32676e-05	0.000759592	1	XP_010942255.1	XM_010943953.3
LOC105060279	3.26413	0.190273	23.0234	1.60043e-06	9.34579e-05	1	XP_010942229.1	XM_010943927.3
LOC105060318	2.80702	0.36886	24.8604	6.16353e-07	4.362e-05	1	XP_019711318.1	XM_019855759.2
LOC105060347	2.37618	1.17763	18.8771	1.39418e-05	0.000518661	1	XP_010942312.2	XM_010944010.3
LOC105060420	4.02185	6.27331	13.4299	0.000247651	0.00463516	1	XP_010942403.1	XM_010944101.2
LOC105060523	2.2151	0.5987	18.698	1.53141e-05	0.000555938	1	XP_029116405.1	XM_029260572.1
LOC105060592	4.51299	3.25982	26.1401	3.17516e-07	2.5248e-05	1	XP_010942676.1	XM_010944374.3
LOC105060607	2.23031	1.68659	13.0594	0.000301769	0.00537469	1	XP_010942697.1	XM_010944395.3
LOC105060669	1.70217	0.723598	17.2464	3.28322e-05	0.000976098	1	XP_010942764.1	XM_010944462.2
LOC105060714	3.32294	1.58124	12.0189	0.000526642	0.00810952	1	XP_010942825.1	XM_010944523.3
LOC105060774	3.07669	1.96064	12.3396	0.000443461	0.00719777	1	XP_010942916.1	XM_010944614.3
LOC105060824	2.64561	0.145944	22.5141	2.08607e-06	0.000114185	1	XP_010942966.1	XM_010944664.3
LOC105060840	1.81635	0.94444	11.8947	0.000562941	0.00847597	1	XP_010942992.1	XM_010944690.3
LOC105060844	2.77308	0.817116	22.0607	2.64168e-06	0.0001371	1	XP_010942998.1	XM_010944696.2
LOC105060879	4.47301	2.6657	21.0544	4.46427e-06	0.000208521	1	XP_010943035.1	XM_010944733.2
LOC105060903	1.65671	0.410294	12.3537	0.000440124	0.00716574	1	XP_010943070.1	XM_010944768.3
LOC105060912	4.85768	4.64622	20.1918	7.00531e-06	0.000298066	1	XP_010943087.1	XM_010944785.3
LOC105060969	1.78163	1.6043	11.7198	0.000618385	0.00909575	1	XP_010943177.1	XM_010944875.3
LOC105060977	2.60862	-0.32489	24.9444	5.90079e-07	4.19016e-05	1	XP_010943187.1	XM_010944885.2
LOC105061035	1.66384	2.70819	17.6267	2.68783e-05	0.000840126	1	XP_010943261.1	XM_010944959.3
LOC105061084	2.83685	0.423914	22.4389	2.16935e-06	0.000117823	1	XP_010943339.1	XM_010945037.3
LOC105061105	1.54231	1.51387	13.988	0.000183985	0.00370538	1	XP_010943368.1	XM_010945066.3
LOC105061115	2.17665	-0.0497404	12.7266	0.000360492	0.00611062	1	XP_010943376.2	XM_010945074.3
LOC105061193	2.40168	0.628529	18.667	1.55656e-05	0.000563122	1	XP_010943470.1	XM_010945168.3
LOC105061198	2.9418	1.76724	12.9965	0.000312078	0.00550761	1	XP_010943475.1	XM_010945173.2
LOC105061221	3.06277	1.57418	22.1552	2.51469e-06	0.000132141	1	XP_010943505.1	XM_010945203.3
LOC105061230	3.446	1.89324	17.4309	2.97949e-05	0.000902391	1	XP_010943513.1	XM_010945211.3
LOC105061425	3.58407	1.66772	12.3677	0.000436828	0.00712864	1	XP_010943767.3	XM_010945465.3
LOC105061460	4.12418	1.47601	16.9165	3.90603e-05	0.0011155	1	XP_010943815.1	XM_010945513.3
LOC109504788	4.96952	7.39477	12.1599	0.000488286	0.00769468	1	XP_019708324.1	XM_019852765.2
LOC109505075	4.32938	0.435482	53.0429	3.26337e-13	2.44975e-10	1	XP_019702548.1	XM_019846989.1
LOC109505088	2.33163	2.5007	17.761	2.50464e-05	0.000798863	1	XP_019702579.1	XM_019847020.2
LOC109505530	2.61793	1.3754	17.2329	3.30657e-05	0.000981649	1	XP_019704245.1	XM_019848686.2
LOC109505626	3.18222	0.265111	18.0448	2.15765e-05	0.00072216	1	XP_019704709.1	XM_019849150.1
LOC109505677	2.23215	-0.0262636	25.3339	4.82161e-07	3.5312e-05	1	XP_019704997.1	XM_019849438.2
LOC109505688	2.54362	0.504846	12.7543	0.000355197	0.00604036	1	XP_019705149.1	XM_019849590.2
LOC109505712	2.45693	2.7522	11.9788	0.000538099	0.00822608	1	XP_019705207.1	XM_019849648.2
LOC109505724	1.5763	0.740404	14.3139	0.000154717	0.00324227	1	XP_019705337.1	XM_019849778.2
LOC109505768	2.44172	1.77027	12.3494	0.000441118	0.00717636	1	XP_019705552.1	XM_019849993.2
LOC109505818	2.77623	2.54177	13.3562	0.000257573	0.00477057	1	XP_019706003.1	XM_019850444.2
LOC109505836	3.8644	2.31131	38.144	6.57105e-10	1.51777e-07	1	XP_029120384.1	XM_029264551.1
LOC109506106	1.75413	0.0812593	13.8176	0.000201445	0.00395348	1	XP_019707347.1	XM_019851788.2
LOC109506151	2.17174	1.64128	13.6547	0.000219688	0.0042319	1	XP_019707758.1	XM_019852199.2
LOC109506282	2.74246	4.29797	14.4318	0.000145328	0.00310118	1	XP_019708411.1	XM_019852852.1
LOC109506286	2.64136	0.589669	13.5284	0.00023498	0.00446972	1	XP_029123953.1	XM_029268120.1
LOC109506626	4.37102	2.59912	55.9645	7.37904e-14	8.16316e-11	1	XP_019710451.1	XM_019854892.2
LOC114912594	1.4792	0.826941	13.9256	0.000190193	0.00378209	1	XP_019706410.1	XM_019850851.2
LOC114914204	2.23057	-0.21082	17.8252	2.42159e-05	0.000785486	1	XP_029120564.1	XM_029264731.1
LOC114914365	1.58334	1.43131	15.2232	9.55218e-05	0.00227639	1	XP_029121414.1	XM_029265581.1
LOC114914522	1.77381	0.152207	14.2972	0.000156093	0.00325811	1	XP_029122586.1	XM_029266753.1
LOC114914575	3.58021	1.63534	12.2182	0.000473266	0.00751328	1	XP_029122969.1	XM_029267136.1

## Sheet: Table S3
	Table S3 Sequences of Q-PCR primers
	Primers	5'/3'	Sequences
	LOC105040665	Forward	CGACACTGGCAACTTGCTTA
	LOC105040665	Reverse	CCGTCGGAAGAATTCAATGT
	LOC105058391	Forward	CAATTGCCCCATTGATCTCT
	LOC105058391	Reverse	CCAGTGACAACGCCTATCCT
	LOC105037319	Forward	AGCGTTGCCAAACTTCAACT
	LOC105037319	Reverse	CTTCCCCTCCTTGAACACAA
	LOC105052142	Forward	CGGGAGCACAATTGGAGTAT
	LOC105052142	Reverse	GGAGGTGCATCTTTCTCAGC
	LOC105035870	Forward	TGCAAGAACGTTCACCAGAG
	LOC105035870	Reverse	TATGTCGGAAGAAGGGCATC
	LOC105056896	Forward	GAGATGGAGAGCGTGAGACC
	LOC105056896	Reverse	GACGATATGATTGGGGCCTA
	LOC105043050	Forward	TGAGCCAGAGGTATGCATTG
	LOC105043050	Reverse	ACCAGCCCCAGAACTAGGAT
	LOC105053585	Forward	GATCTCGCATGTGATGTTGC
	LOC105053585	Reverse	CTCTTCCTTCCCAGTGCAAG
	LOC105060251	Forward	GACGTGAGAGCATTCGACAA
	LOC105060251	Reverse	GAGGACCATGAAGGTCTGGA

## Sheet: Table S4
Table S4 Enriched GO terms for DEGs in response to drought challenge.
Category	Term	Description	LogP	Log(q-value)	InTerm_InList
GO Biological Processes	GO:0009834	plant-type secondary cell wall biogenesis	-10.6189	-6.83248	22/84
GO Biological Processes	GO:0042546	cell wall biogenesis	-9.9623	-6.65302	38/249
GO Biological Processes	GO:0071669	plant-type cell wall organization or biogenesis	-9.97791	-6.65302	41/283
KEGG Pathway	ath00940	Phenylpropanoid biosynthesis	-9.53488	-6.35054	29/160
GO Biological Processes	GO:0071554	cell wall organization or biogenesis	-8.85293	-5.84468	70/700
GO Biological Processes	GO:0009832	plant-type cell wall biogenesis	-8.92516	-5.84468	30/180
GO Biological Processes	GO:0009698	phenylpropanoid metabolic process	-8.71394	-5.77264	26/142
GO Biological Processes	GO:0009808	lignin metabolic process	-8.38322	-5.49991	19/81
GO Biological Processes	GO:0009699	phenylpropanoid biosynthetic process	-8.10233	-5.27018	21/102
GO Biological Processes	GO:0044264	cellular polysaccharide metabolic process	-7.80609	-5.01969	38/296
KEGG Pathway	M00039	Monolignol biosynthesis, phenylalanine/tyrosine => monolignol	-6.79221	-4.085	11/33
GO Biological Processes	GO:0044036	cell wall macromolecule metabolic process	-6.63218	-3.99191	26/178
GO Biological Processes	GO:0044262	cellular carbohydrate metabolic process	-6.63759	-3.99191	46/437
GO Biological Processes	GO:0019748	secondary metabolic process	-6.25872	-3.64841	42/394
GO Biological Processes	GO:0009611	response to wounding	-6.21246	-3.63018	28/211
GO Biological Processes	GO:0033692	cellular polysaccharide biosynthetic process	-6.16134	-3.60539	26/188
GO Biological Processes	GO:0005976	polysaccharide metabolic process	-6.12178	-3.59066	47/470
GO Biological Processes	GO:0006073	cellular glucan metabolic process	-5.94505	-3.43741	29/230
GO Biological Processes	GO:0044283	small molecule biosynthetic process	-5.90792	-3.42256	67/784
GO Biological Processes	GO:0044042	glucan metabolic process	-5.82903	-3.38506	29/233
GO Biological Processes	GO:0006811	ion transport	-5.84129	-3.38506	61/693
GO Biological Processes	GO:0009809	lignin biosynthetic process	-5.78234	-3.35767	13/57
GO Biological Processes	GO:0046394	carboxylic acid biosynthetic process	-5.67719	-3.31724	55/608
GO Biological Processes	GO:0010410	hemicellulose metabolic process	-5.67227	-3.31724	18/107
GO Biological Processes	GO:0072330	monocarboxylic acid biosynthetic process	-5.68502	-3.31724	36/330
GO Biological Processes	GO:0016053	organic acid biosynthetic process	-5.67719	-3.31724	55/608
GO Biological Processes	GO:0010383	cell wall polysaccharide metabolic process	-5.61781	-3.27857	21/141
GO Biological Processes	GO:0032787	monocarboxylic acid metabolic process	-5.54063	-3.21663	49/523
GO Biological Processes	GO:0000271	polysaccharide biosynthetic process	-5.09902	-2.78975	27/227
GO Biological Processes	GO:0030004	cellular monovalent inorganic cation homeostasis	-5.06579	-2.77075	10/39
GO Biological Processes	GO:0034637	cellular carbohydrate biosynthetic process	-4.99337	-2.71212	27/230
GO Biological Processes	GO:0006820	anion transport	-4.86296	-2.59508	32/302
GO Biological Processes	GO:0006970	response to osmotic stress	-4.84173	-2.58681	51/586
GO Biological Processes	GO:0010565	regulation of cellular ketone metabolic process	-4.71991	-2.47758	15/91
GO Biological Processes	GO:0010817	regulation of hormone levels	-4.6847	-2.4546	38/395
GO Biological Processes	GO:0006633	fatty acid biosynthetic process	-4.58	-2.36181	21/164
GO Biological Processes	GO:0017001	antibiotic catabolic process	-4.55302	-2.34641	16/105
GO Biological Processes	GO:0009651	response to salt stress	-4.52656	-2.33123	45/508
GO Biological Processes	GO:0045491	xylan metabolic process	-4.48802	-2.30369	11/54
KEGG Pathway	ath00520	Amino sugar and nucleotide sugar metabolism	-4.42051	-2.24689	18/131
GO Biological Processes	GO:0048878	chemical homeostasis	-4.39945	-2.2363	37/392
GO Biological Processes	GO:0009753	response to jasmonic acid	-4.37374	-2.22081	27/249
GO Biological Processes	GO:0071555	cell wall organization	-4.35552	-2.21257	46/532
GO Biological Processes	GO:2001057	reactive nitrogen species metabolic process	-4.30207	-2.16889	10/47
GO Biological Processes	GO:0009415	response to water	-4.25961	-2.13597	37/398
GO Biological Processes	GO:0050801	ion homeostasis	-4.20051	-2.08621	29/283
GO Biological Processes	GO:0030007	cellular potassium ion homeostasis	-4.18385	-2.07869	4/6
GO Biological Processes	GO:0006873	cellular ion homeostasis	-4.15993	-2.06373	21/175
GO Biological Processes	GO:0034220	ion transmembrane transport	-4.1248	-2.03738	33/344
GO Biological Processes	GO:0042180	cellular ketone metabolic process	-4.07697	-2.01485	18/139
GO Biological Processes	GO:0006979	response to oxidative stress	-4.08063	-2.01485	40/452
GO Biological Processes	GO:0044550	secondary metabolite biosynthetic process	-4.08806	-2.01485	21/177
GO Biological Processes	GO:0009250	glucan biosynthetic process	-4.02115	-1.96714	17/128
GO Biological Processes	GO:0042744	hydrogen peroxide catabolic process	-3.99977	-1.95374	14/93
GO Biological Processes	GO:0006631	fatty acid metabolic process	-3.96643	-1.92884	27/263
GO Biological Processes	GO:0042128	nitrate assimilation	-3.95181	-1.92884	9/42
GO Biological Processes	GO:0045229	external encapsulating structure organization	-3.92061	-1.90818	47/571
GO Biological Processes	GO:0009664	plant-type cell wall organization	-3.91643	-1.90818	18/143
GO Biological Processes	GO:0042445	hormone metabolic process	-3.90704	-1.90598	29/294
GO Biological Processes	GO:0016051	carbohydrate biosynthetic process	-3.88705	-1.89305	33/354
GO Biological Processes	GO:0060560	developmental growth involved in morphogenesis	-3.77717	-1.80369	34/374
GO Biological Processes	GO:0055075	potassium ion homeostasis	-3.78768	-1.80369	6/19
GO Biological Processes	GO:0009414	response to water deprivation	-3.78336	-1.80369	35/389
GO Biological Processes	GO:0042592	homeostatic process	-3.76244	-1.79559	47/580
GO Biological Processes	GO:0016049	cell growth	-3.74429	-1.78397	39/453
GO Biological Processes	GO:0030243	cellulose metabolic process	-3.72248	-1.7686	13/87
GO Biological Processes	GO:0071941	nitrogen cycle metabolic process	-3.70802	-1.76047	9/45
KEGG Pathway	ath00052	Galactose metabolism	-3.6968	-1.7555	10/55
GO Biological Processes	GO:0055082	cellular chemical homeostasis	-3.67349	-1.74442	22/203
GO Biological Processes	GO:0009826	unidimensional cell growth	-3.67755	-1.74442	31/333
GO Biological Processes	GO:0051273	beta-glucan metabolic process	-3.65671	-1.73954	14/100
GO Biological Processes	GO:0062012	regulation of small molecule metabolic process	-3.65827	-1.73954	15/112
GO Biological Processes	GO:0042537	benzene-containing compound metabolic process	-3.60013	-1.70552	11/67
GO Biological Processes	GO:0070592	cell wall polysaccharide biosynthetic process	-3.60013	-1.70552	11/67
GO Biological Processes	GO:0055067	monovalent inorganic cation homeostasis	-3.60086	-1.70552	12/78
GO Biological Processes	GO:0045492	xylan biosynthetic process	-3.59982	-1.70552	8/37
GO Biological Processes	GO:0040007	growth	-3.50924	-1.62594	53/695
GO Biological Processes	GO:0046890	regulation of lipid biosynthetic process	-3.50027	-1.62236	10/58
GO Biological Processes	GO:0044038	cell wall macromolecule biosynthetic process	-3.42904	-1.58216	11/70
GO Biological Processes	GO:0070589	cellular component macromolecule biosynthetic process	-3.42904	-1.58216	11/70
GO Biological Processes	GO:0030244	cellulose biosynthetic process	-3.43788	-1.58216	10/59
GO Biological Processes	GO:0042743	hydrogen peroxide metabolic process	-3.44851	-1.58216	15/117
GO Biological Processes	GO:0072593	reactive oxygen species metabolic process	-3.44156	-1.58216	20/183
GO Biological Processes	GO:0009225	nucleotide-sugar metabolic process	-3.41535	-1.57344	9/49
GO Biological Processes	GO:0048589	developmental growth	-3.35577	-1.53959	41/506
GO Biological Processes	GO:0009226	nucleotide-sugar biosynthetic process	-3.35433	-1.53959	8/40
GO Biological Processes	GO:0030003	cellular cation homeostasis	-3.33939	-1.53072	18/159
GO Biological Processes	GO:0051274	beta-glucan biosynthetic process	-3.3207	-1.51658	11/72
GO Biological Processes	GO:0042493	response to drug	-3.20491	-1.41851	45/581

## Sheet: Table S5
Table S5 Enriched KEGG pathways for DEGs in response to drought challenge.
KEGG pathways	No. genes
egu00940 Phenylpropanoid biosynthesis - Elaeis guineensis (African oil palm) (38)	(38)
egu00520 Amino sugar and nucleotide sugar metabolism - Elaeis guineensis (African oil palm) (22)	(22)
egu04075 Plant hormone signal transduction - Elaeis guineensis (African oil palm) (22)	(22)
egu04141 Protein processing in endoplasmic reticulum - Elaeis guineensis (African oil palm) (18)	(18)
egu01100 Metabolic pathways - Elaeis guineensis (African oil palm) (161)	(161)
egu04626 Plant-pathogen interaction - Elaeis guineensis (African oil palm) (16)	(16)
egu00500 Starch and sucrose metabolism - Elaeis guineensis (African oil palm) (15)	(15)
egu01230 Biosynthesis of amino acids - Elaeis guineensis (African oil palm) (13)	(13)
egu04145 Phagosome - Elaeis guineensis (African oil palm) (13)	(13)
egu01110 Biosynthesis of secondary metabolites - Elaeis guineensis (African oil palm) (108)	(108)
egu01200 Carbon metabolism - Elaeis guineensis (African oil palm) (10)	(10)
egu00941 Flavonoid biosynthesis - Elaeis guineensis (African oil palm) (10)	(10)
egu04016 MAPK signaling pathway - plant - Elaeis guineensis (African oil palm) (10)	(10)
egu04144 Endocytosis - Elaeis guineensis (African oil palm) (10)	(10)
egu00010 Glycolysis / Gluconeogenesis - Elaeis guineensis (African oil palm) (9)	(9)
egu00270 Cysteine and methionine metabolism - Elaeis guineensis (African oil palm) (9)	(9)
egu00052 Galactose metabolism - Elaeis guineensis (African oil palm) (8)	(8)
egu00460 Cyanoamino acid metabolism - Elaeis guineensis (African oil palm) (8)	(8)
egu00051 Fructose and mannose metabolism - Elaeis guineensis (African oil palm) (7)	(7)
egu00561 Glycerolipid metabolism - Elaeis guineensis (African oil palm) (7)	(7)
egu00564 Glycerophospholipid metabolism - Elaeis guineensis (African oil palm) (7)	(7)
egu00592 alpha-Linolenic acid metabolism - Elaeis guineensis (African oil palm) (7)	(7)
egu03040 Spliceosome - Elaeis guineensis (African oil palm) (7)	(7)
egu02010 ABC transporters - Elaeis guineensis (African oil palm) (7)	(7)
egu01212 Fatty acid metabolism - Elaeis guineensis (African oil palm) (6)	(6)
egu00053 Ascorbate and aldarate metabolism - Elaeis guineensis (African oil palm) (6)	(6)
egu00620 Pyruvate metabolism - Elaeis guineensis (African oil palm) (6)	(6)
egu00073 Cutin, suberine and wax biosynthesis - Elaeis guineensis (African oil palm) (6)	(6)
egu00230 Purine metabolism - Elaeis guineensis (African oil palm) (6)	(6)
egu00130 Ubiquinone and other terpenoid-quinone biosynthesis - Elaeis guineensis (African oil palm) (6)	(6)
egu00040 Pentose and glucuronate interconversions - Elaeis guineensis (African oil palm) (5)	(5)
egu00630 Glyoxylate and dicarboxylate metabolism - Elaeis guineensis (African oil palm) (5)	(5)
egu00190 Oxidative phosphorylation - Elaeis guineensis (African oil palm) (5)	(5)
egu00195 Photosynthesis - Elaeis guineensis (African oil palm) (5)	(5)
egu00071 Fatty acid degradation - Elaeis guineensis (African oil palm) (5)	(5)
egu00480 Glutathione metabolism - Elaeis guineensis (African oil palm) (5)	(5)
egu00908 Zeatin biosynthesis - Elaeis guineensis (African oil palm) (5)	(5)
egu04120 Ubiquitin mediated proteolysis - Elaeis guineensis (African oil palm) (5)	(5)
egu04146 Peroxisome - Elaeis guineensis (African oil palm) (5)	(5)
egu04712 Circadian rhythm - plant - Elaeis guineensis (African oil palm) (5)	(5)
egu00910 Nitrogen metabolism - Elaeis guineensis (African oil palm) (4)	(4)
egu00920 Sulfur metabolism - Elaeis guineensis (African oil palm) (4)	(4)
egu00061 Fatty acid biosynthesis - Elaeis guineensis (African oil palm) (4)	(4)
egu00062 Fatty acid elongation - Elaeis guineensis (African oil palm) (4)	(4)
egu00591 Linoleic acid metabolism - Elaeis guineensis (African oil palm) (4)	(4)
egu00250 Alanine, aspartate and glutamate metabolism - Elaeis guineensis (African oil palm) (4)	(4)
egu00280 Valine, leucine and isoleucine degradation - Elaeis guineensis (African oil palm) (4)	(4)
egu00220 Arginine biosynthesis - Elaeis guineensis (African oil palm) (4)	(4)
egu00330 Arginine and proline metabolism - Elaeis guineensis (African oil palm) (4)	(4)
egu00531 Glycosaminoglycan degradation - Elaeis guineensis (African oil palm) (4)	(4)
egu00902 Monoterpenoid biosynthesis - Elaeis guineensis (African oil palm) (4)	(4)
egu00945 Stilbenoid, diarylheptanoid and gingerol biosynthesis - Elaeis guineensis (African oil palm) (4)	(4)
egu01210 2-Oxocarboxylic acid metabolism - Elaeis guineensis (African oil palm) (3)	(3)
egu00240 Pyrimidine metabolism - Elaeis guineensis (African oil palm) (3)	(3)
egu00790 Folate biosynthesis - Elaeis guineensis (African oil palm) (3)	(3)
egu03015 mRNA surveillance pathway - Elaeis guineensis (African oil palm) (3)	(3)

## Sheet: Table S6
Table S6 Differentially expressed transcription factors in response to drought challenge.
Gene	log2FC	FDR	Family	Regulation	Annotation
LOC105039548	-2.82019	0.00838028	AP2	Down	AP2-like ethylene-responsive transcription factor At1g79700
LOC105048652	-2.58492	0.0022397	bHLH	Down	transcription factor bHLH94
LOC105049160	-3.57641	0.000122139	bHLH	Down	protein IRON-RELATED TRANSCRIPTION FACTOR 2 transcript variant X2
LOC105058719	-2.06826	0.00371455	bHLH	Down	transcription factor bHLH162
LOC105061206	-2.69095	3.71788e-05	bHLH	Down	transcription factor bHLH93 transcript variant X1
LOC105034229	-2.50605	1.66789e-05	bZIP	Down	transcription factor TGAL5
LOC105052451	-1.99601	0.00669027	bZIP	Down	basic leucine zipper 23
LOC105057509	-1.83054	0.00910108	C2H2	Down	zinc finger protein GAI-ASSOCIATED FACTOR 1
LOC105046461	-3.3946	0.00240992	ERF	Down	ethylene-responsive transcription factor ERN1-like
LOC105057131	-1.82302	0.00496363	G2-like	Down	uncharacterized LOC105057131 transcript variant X2
LOC105055875	-2.76443	4.12537e-05	GRF	Down	growth-regulating factor 6
LOC105032348	-2.71577	0.000451035	HD-ZIP	Down	homeobox-leucine zipper protein HOX12
LOC105048577	-3.28988	0.000516958	HD-ZIP	Down	homeobox-leucine zipper protein HOX21
LOC105054758	-2.32209	0.00516305	HD-ZIP	Down	homeobox-leucine zipper protein HAT4
LOC105035724	-1.43262	0.00441101	MYB	Down	transcription factor RAX2
LOC105046112	-1.92691	0.00297549	MYB	Down	myb-related protein Hv33-like
LOC105047026	-2.44944	3.35035e-05	MYB	Down	myb-related protein Hv33 transcript variant X1
LOC105051841	-3.15107	5.96157e-06	MYB	Down	myb-related protein 308
LOC105054576	-2.92718	2.43211e-07	MYB	Down	protein ODORANT1
LOC105054743	-3.06093	0.00186611	MYB	Down	transcription repressor MYB6
LOC105055559	-2.62823	0.00124433	MYB	Down	transcription factor MYB36
LOC105056816	-1.85038	0.000923469	MYB	Down	transcription factor MYB93
LOC105047305	-3.70569	1.27747e-06	MYB	Down	transcription factor MYBS3
LOC105033624	-1.9531	0.00240838	NAC	Down	NAC domain-containing protein 21/22
LOC105041210	-2.5269	0.00694678	NAC	Down	NAC domain-containing protein 100
LOC105041732	-4.05365	0.000318331	NAC	Down	putative NAC domain-containing protein 94
LOC105041759	-2.11383	0.000890096	NAC	Down	NAC domain-containing protein 79 transcript variant X1
LOC105047259	-1.75144	0.00612028	NAC	Down	NAC domain-containing protein 73
LOC105048435	-3.43471	2.75431e-05	NAC	Down	NAC domain-containing protein 92
LOC105054488	-2.46643	0.000608086	NAC	Down	NAC domain-containing protein 21/22
LOC105056744	-2.19328	0.00576651	NAC	Down	putative NAC domain-containing protein 94
LOC105059296	-2.61572	2.10524e-05	NAC	Down	NAC domain-containing protein 43
LOC105057321	1.77448	0.00449916	AP2	Up	AP2-like ethylene-responsive transcription factor AIL7
LOC105043831	2.14037	0.00250464	ARR-B	Up	two-component response regulator-like APRR2 transcript variant X1
LOC105049543	2.73859	1.63268e-06	ARR-B	Up	two-component response regulator ORR24
LOC105052092	4.55482	2.91542e-09	B3	Up	B3 domain-containing protein Os11g0156000 transcript variant X1
LOC105052995	2.6649	0.00121694	B3	Up	B3 domain-containing protein Os02g0598200-like
LOC105060279	3.26413	9.34579e-05	B3	Up	putative B3 domain-containing protein Os06g0632500
LOC105050852	2.72186	0.000109167	bHLH	Up	transcription factor bHLH35 transcript variant X1
LOC105051080	2.20202	6.19278e-05	bHLH	Up	transcription factor ICE1
LOC105055031	1.8241	0.00792909	bHLH	Up	transcription factor MYC2
LOC105055793	1.94713	0.00409135	bHLH	Up	transcription factor PIF1 transcript variant X1
LOC105058341	4.62435	0.00564707	bHLH	Up	transcription factor ILI5 transcript variant X2
LOC105060592	4.51299	2.5248e-05	bHLH	Up	transcription factor bHLH30-like
LOC105035225	2.47061	0.0037576	bZIP	Up	transcription factor RF2a-like
LOC105043352	3.90071	0.00397353	bZIP	Up	transcription factor RF2a transcript variant X1
LOC105048165	1.99907	0.000365017	bZIP	Up	basic leucine zipper 61
LOC105050037	2.46464	0.00218833	C2H2	Up	zinc finger protein ZAT3-like
LOC105054000	3.0707	0.00136628	C2H2	Up	zinc finger protein ZAT9-like
LOC105055986	1.59338	0.00565641	C2H2	Up	zinc finger protein ZAT1
LOC105060714	3.32294	0.00810952	C2H2	Up	zinc finger protein ZAT10
LOC105041697	2.9855	4.47945e-05	C3H	Up	mRNA decay activator protein ZFP36L1 transcript variant X1
LOC105044426	1.61681	0.00141769	Dof	Up	dof zinc finger protein DOF5.1
LOC105054420	1.8857	0.00741489	E2F/DP	Up	transcription factor E2FB transcript variant X1
LOC105038034	4.32871	0.00186388	ERF	Up	ethylene-responsive transcription factor ABR1
LOC105048147	1.71765	0.00616022	ERF	Up	ethylene-responsive transcription factor TINY
LOC105050144	1.88677	0.00407991	ERF	Up	ethylene-responsive transcription factor ERF011
LOC105051098	3.61026	0.00297549	ERF	Up	ethylene-responsive transcription factor ERF113 transcript variant X2
LOC105051977	4.57426	0.000388113	ERF	Up	ethylene-responsive transcription factor ABR1
LOC105053432	2.36532	0.00995837	ERF	Up	ethylene-responsive transcription factor 3
LOC105055801	1.33192	0.00736444	ERF	Up	dehydration-responsive element-binding protein 2C
LOC105059101	3.92667	8.01715e-09	ERF	Up	ethylene-responsive transcription factor 1B
LOC105053054	3.00362	0.0088763	FAR1	Up	protein FAR1-RELATED SEQUENCE 6 transcript variant X1
LOC105044363	4.15283	1.25362e-05	G2-like	Up	transcription factor PCL1 transcript variant X2
LOC105039898	1.87545	0.00102791	GATA	Up	GATA transcription factor 16
LOC105058049	2.29379	0.000716679	GRAS	Up	scarecrow-like protein 32
LOC105060969	1.78163	0.00909575	GRAS	Up	scarecrow-like protein 15
LOC105057503	2.15326	0.000364133	HB-other	Up	homeobox protein LUMINIDEPENDENS-like
LOC105040317	1.87971	0.00297549	HD-ZIP	Up	homeobox-leucine zipper protein HAT5
LOC105043487	1.99858	0.00116383	HD-ZIP	Up	homeobox-leucine zipper protein HOX6
LOC105053970	1.84686	0.00772144	HD-ZIP	Up	homeobox-leucine zipper protein HAT4
LOC105038205	2.75452	0.00304898	HSF	Up	heat stress transcription factor A-3
LOC105040563	2.88809	7.93444e-07	HSF	Up	heat stress transcription factor C-2b
LOC105054609	2.78796	0.00778747	HSF	Up	heat stress transcription factor B-2b
LOC105032230	1.95048	0.00927779	LBD	Up	LOB domain-containing protein 2-like
LOC105051100	2.36629	0.00535139	LFY	Up	floricaula/leafy homolog
LOC105046527	1.6403	0.00579464	MYB	Up	protein rough sheath 2 homolog
LOC105053692	3.75126	0.000152986	MYB	Up	myb-related protein 340
LOC105057270	1.39687	0.00679957	MYB	Up	transcription factor CSA transcript variant X1
LOC105057307	2.41443	0.00105704	MYB	Up	transcription factor JAMYB
LOC105061221	3.06277	0.000132141	MYB	Up	transcription factor RAX3
LOC105061460	4.12418	0.0011155	MYB	Up	transcription factor SRM1
LOC105038428	2.65544	0.00820136	NAC	Up	NAC domain-containing protein 48 transcript variant X1
LOC105043851	2.16171	0.00881551	NAC	Up	NAC domain-containing protein 71 transcript variant X1
LOC105044904	3.58236	0.00697589	NAC	Up	NAC domain-containing protein 2
LOC105046069	4.06047	0.00962652	NAC	Up	NAC domain-containing protein 68
LOC105046073	2.32018	0.00327392	NAC	Up	NAC domain-containing protein 2
LOC105052358	4.7695	0.00297549	NAC	Up	NAC domain-containing protein 68 transcript variant X2
LOC105052359	3.01707	0.00791392	NAC	Up	NAC domain-containing protein 2
LOC105057261	3.97937	0.00146166	NAC	Up	NAC domain-containing protein 2
LOC105048752	2.06453	0.0033662	RAV	Up	AP2/ERF and B3 domain-containing transcription repressor RAV2
LOC105032613	1.87088	0.00924639	TALE	Up	BEL1-like homeodomain protein 9
LOC105053727	2.04069	0.000285245	TCP	Up	transcription factor TCP7
LOC105042026	1.74502	0.00296876	Trihelix	Up	trihelix transcription factor ASIL2
LOC105048220	2.88918	0.00118764	WRKY	Up	probable WRKY transcription factor 41 transcript variant X1
LOC105042432	2.74724	7.03864e-08	YABBY	Up	protein YABBY 2 transcript variant X5
